# Supplementary material for: Genome-Wide Association Study Identifies Candidate Genes for Stripe Pattern Feather Color of Rhode Island Red Chicks
Source: Genes (Basel). 2022 Aug 24;13(9):1511. doi: 10.3390/genes13091511 (PMC9498448; doi:10.3390/genes13091511)
Supplement: Supplementary file 1 [file genes-13-01511-s001.zip › Supplementary Materials/Table S1.xlsx]

## Sheet: Sheet1
Sample	Phenotype	Raw Base(bp)	Clean Base(bp)	Effective Rate(%)	Error Rate(%)	Q20(%)	Q30(%)	GC Content(%)	Clean_reads	mapped_reads	mapping_rate	Average_depth（X)	Coverage_5X	Coverage_10X
1-1-F	non-stripe pattern	65001438900	64807452300	99.7	0.03	97.03	92.62	42.87	432049682	403338432	0.9335	57.8493	0.992725	0.987151
1-1-W	stripe pattern	67455917700	67267710000	99.72	0.03	95.72	89.8	43.38	448451400	428866577	0.9563	61.5194	0.992641	0.987263
1-2-F	non-stripe pattern	12466756800	12404820900	99.5	0.03	95.59	89.28	43.27	82698806	80096299	0.9685	11.6182	0.919062	0.608806
1-2-W	stripe pattern	12848418300	12793657500	99.57	0.04	95.45	89.25	43.19	85291050	81479378	0.9553	11.7937	0.926117	0.625259
1-3-F	non-stripe pattern	13766709000	13722631200	99.68	0.03	97.16	92.9	43.03	91484208	88782403	0.9705	12.8594	0.930406	0.670245
1-3-W	stripe pattern	13445626800	13403345100	99.69	0.03	96.82	92.19	42.83	89355634	86641861	0.9696	12.5315	0.933304	0.663578
1-7-F	non-stripe pattern	12964183800	12915464100	99.62	0.03	96.91	92.39	42.89	86103094	83437066	0.969	12.096	0.921258	0.632346
1-7-W	stripe pattern	13516781100	13458473700	99.57	0.03	96.19	90.75	43.47	89723158	86759250	0.967	12.5582	0.93446	0.668033
10-4-F	non-stripe pattern	12469883100	12438076800	99.74	0.03	97.15	92.82	43.02	82920512	80905282	0.9757	11.7463	0.915939	0.616334
10-4-W	stripe pattern	16788630900	16747021800	99.75	0.03	96.91	92.41	43.36	111646812	108547353	0.9722	15.69	0.960416	0.808147
11-3-F	non-stripe pattern	61361856300	61223964000	99.78	0.03	95.72	89.74	42.98	408159760	393859085	0.965	56.5869	0.991852	0.985654
11-3-W	stripe pattern	65404422000	65163441000	99.63	0.03	96.08	90.62	43.22	434422940	418516743	0.9634	60.0777	0.992332	0.986702
12-1-F	non-stripe pattern	12047366700	12028990800	99.85	0.03	97.06	92.69	43.02	80193272	78058571	0.9734	11.3288	0.910931	0.589914
12-4-F	non-stripe pattern	14940779100	14910484800	99.8	0.03	97.07	92.68	42.98	99403232	96788991	0.9737	14.0023	0.948255	0.746914
12-4-W	stripe pattern	13651433100	13623886200	99.8	0.03	95.78	89.86	43.11	90825908	87608528	0.9646	12.6949	0.937239	0.685795
12-5-F	non-stripe pattern	61246017600	61048705500	99.68	0.03	96.28	90.88	42.88	406991370	394382612	0.969	56.6518	0.992214	0.986401
12-5-W	stripe pattern	67707193800	67393335900	99.54	0.03	95.9	90.19	43.11	449288906	433770521	0.9655	62.2782	0.992394	0.986863
12-6-W	stripe pattern	16128062400	16076794500	99.68	0.03	97.03	92.65	42.68	107178630	104096779	0.9712	15.0711	0.955218	0.786205
12-7-F	non-stripe pattern	14381505900	14327117700	99.62	0.04	95.63	89.59	42.73	95514118	92341095	0.9668	13.3843	0.945751	0.72803
12-7-W	stripe pattern	12283057500	12237856800	99.63	0.03	95.95	90.28	43.33	81585712	78675972	0.9643	11.4006	0.92197	0.603581
13-10-F	non-stripe pattern	68233249200	67977749100	99.63	0.03	96.23	90.94	43.25	453184994	436287564	0.9627	62.5806	0.992611	0.987217
13-10-W	stripe pattern	65690027700	65574948600	99.82	0.03	96	90.16	43.02	437166324	424578713	0.9712	60.9862	0.992081	0.986279
14-3-F	non-stripe pattern	65281549500	65097219600	99.72	0.03	95.64	89.6	43.18	433981464	416647350	0.9601	59.7558	0.992458	0.987064
14-3-W	stripe pattern	69269931000	69042270000	99.67	0.03	96.73	92.18	43.87	460281800	444001506	0.9646	63.5678	0.993409	0.98856
14-4-F	non-stripe pattern	11497085700	11475048000	99.81	0.04	95.54	89.27	43.27	76500320	74106156	0.9687	10.7478	0.908473	0.555062
14-4-W	stripe pattern	12405188700	12372805200	99.74	0.04	95.33	89.03	43.67	82485368	79447471	0.9632	11.4995	0.920002	0.600954
14-5-F	non-stripe pattern	11985722100	11954700000	99.74	0.03	97.14	92.83	43.08	79698000	77653241	0.9743	11.283	0.904744	0.580205
14-5-W	stripe pattern	13409250900	13380977400	99.79	0.03	96.44	91.13	42.91	89206516	86779366	0.9728	12.5858	0.938455	0.687006
14-6-W	stripe pattern	12575648400	12519003000	99.55	0.03	95.6	89.56	43	83460020	80484184	0.9643	11.664	0.924734	0.621177
14-7-F	non-stripe pattern	12433851000	12386796000	99.62	0.03	96.42	91.22	43.01	82578640	79813645	0.9665	11.571	0.92565	0.617712
14-8-F	non-stripe pattern	12902924100	12873683100	99.77	0.03	97.05	92.64	43.09	85824554	83507240	0.973	12.1244	0.919226	0.637395
14-9-W	stripe pattern	11343089700	11309673600	99.71	0.03	95.88	90.11	42.76	75397824	72736200	0.9647	10.5502	0.904838	0.536191
2-1-F	non-stripe pattern	12663454800	12637249500	99.79	0.03	96.03	90.29	42.94	84248330	81648736	0.9691	11.8354	0.930813	0.642218
2-1-W	stripe pattern	14813510400	14768934000	99.7	0.03	97.11	92.81	42.84	98459560	93407426	0.9487	13.5202	0.946403	0.72813
2-4-F	non-stripe pattern	62777160600	62574263700	99.68	0.03	96.14	90.72	43.05	417161758	402207527	0.9642	57.693	0.992455	0.986905
2-4-W	stripe pattern	66889447200	66700693500	99.72	0.03	97	92.66	42.91	444671290	431212937	0.9697	61.8173	0.993034	0.987832
2-5-F	non-stripe pattern	11998858800	11960226000	99.68	0.03	97.06	92.77	43.1	79734840	77113884	0.9671	11.2034	0.89797	0.565082
2-5-W	stripe pattern	12997938600	12955228500	99.67	0.03	95.8	89.97	43.34	86368190	82839027	0.9591	11.9868	0.935379	0.653385
2-8-F	non-stripe pattern	14293667100	14224149600	99.51	0.03	97.12	92.79	42.89	94827664	92158545	0.9719	13.3398	0.941805	0.71157
2-8-W	stripe pattern	12029991900	12003458700	99.78	0.03	97.13	92.81	43.06	80023058	76582006	0.957	11.1207	0.904032	0.568315
3-1-F	non-stripe pattern	12015286200	11983087200	99.73	0.03	97.1	92.82	44.82	79887248	77440568	0.9694	11.369	0.855416	0.548054
3-1-W	stripe pattern	11056488000	11037779700	99.83	0.03	96.94	92.44	43.38	73585198	71219245	0.9678	10.3474	0.882924	0.507091
3-2-F	non-stripe pattern	13756592400	13731832500	99.82	0.03	96.97	92.56	43.06	91545550	88211348	0.9636	12.7687	0.934519	0.677511
3-2-W	stripe pattern	16380909000	16344407400	99.78	0.03	96.93	92.49	42.98	108962716	105515582	0.9684	15.2529	0.954288	0.781006
3-3-F	non-stripe pattern	12941299200	12921378900	99.85	0.03	97.03	92.54	42.9	86142526	84073769	0.976	12.1957	0.923345	0.645168
3-3-W	stripe pattern	12585290100	12559408200	99.79	0.03	96.72	91.99	43.68	83729388	80519409	0.9617	11.6649	0.910176	0.596478
3-4-F	non-stripe pattern	14269764000	14234091600	99.75	0.03	96.05	90.69	43.36	94893944	90863894	0.9575	13.1319	0.938912	0.695163
3-4-W	stripe pattern	13329977400	13302784200	99.8	0.03	97.1	92.73	42.89	88685228	86292840	0.973	12.5016	0.929688	0.664175
3-5-F	non-stripe pattern	12459082800	12428350200	99.75	0.03	97.07	92.78	44.45	82855668	76079215	0.9182	11.042	0.895671	0.552778
3-5-W	stripe pattern	13023666900	12996752100	99.79	0.03	96.85	92.23	43.01	86645014	84348965	0.9735	12.2263	0.926262	0.65065
3-7-F	non-stripe pattern	13356696600	13326044100	99.77	0.03	97.02	92.55	42.58	88840294	86468681	0.9733	12.535	0.931309	0.671696
3-7-W	stripe pattern	14061544800	14035034100	99.81	0.03	96.8	92.12	42.71	93566894	91162195	0.9743	13.1999	0.943213	0.717872
3-8-F	non-stripe pattern	10981509600	10951392000	99.73	0.03	96.94	92.58	43.6	73009280	70404356	0.9643	10.2279	0.871471	0.484006
3-8-W	stripe pattern	15011232600	14988249900	99.85	0.03	96.85	92.24	43.14	99921666	97170403	0.9725	14.0581	0.948931	0.74966
4-5-F	non-stripe pattern	13777396200	13721365800	99.59	0.03	95.69	89.73	43.67	91475772	87362341	0.955	12.6431	0.93676	0.676176
4-5-W	stripe pattern	15250935600	15221890800	99.81	0.03	97.11	92.72	42.77	101479272	98938139	0.975	14.3266	0.951167	0.761653
5-4-F	non-stripe pattern	10971659100	10936768200	99.68	0.04	95.26	88.86	43.33	72911788	69410535	0.952	10.0681	0.892806	0.494281
5-4-W	stripe pattern	13892888100	13863496200	99.79	0.04	95.5	89.34	43.27	92423308	89186725	0.965	12.921	0.936301	0.693078
5-7-F	non-stripe pattern	13684837500	13656014700	99.79	0.03	96.73	92.03	42.82	91040098	87895360	0.9655	12.7169	0.936458	0.678802
5-7-W	stripe pattern	12468800100	12435727200	99.73	0.03	96.9	92.31	42.82	82904848	80337465	0.969	11.6622	0.912428	0.602794
6-4-F	non-stripe pattern	78219452400	77992875000	99.71	0.03	96.95	92.6	43.48	519952500	498209722	0.9582	71.2782	0.993846	0.989403
6-4-W	stripe pattern	65436822000	65193368100	99.63	0.03	95.58	89.67	44.33	434622454	413628246	0.9517	59.2528	0.992991	0.987718
7-9-F	non-stripe pattern	11737495500	11710880400	99.77	0.03	96.66	91.9	43.65	78072536	75625044	0.9687	10.9684	0.887831	0.535591
7-9-W	stripe pattern	12449952600	12422625000	99.78	0.03	96.91	92.35	43	82817500	80011751	0.9661	11.6072	0.912632	0.603297
8-1-W	stripe pattern	14005871400	13975053000	99.78	0.03	97.06	92.72	42.94	93167020	90545476	0.9719	13.1143	0.936187	0.69422
8-3-F	non-stripe pattern	12460183500	12435041700	99.8	0.03	97.32	93.18	43	82900278	80873306	0.9755	11.7454	0.913331	0.612079
8-4-F	non-stripe pattern	72340440900	72113926800	99.69	0.03	96.82	92.3	43.09	480759512	464971101	0.9672	66.6622	0.993139	0.988094
8-4-W	stripe pattern	60574000800	60444513600	99.79	0.03	97.08	92.79	43.14	402963424	390544610	0.9692	56.0607	0.992915	0.987396
8-6-F	non-stripe pattern	13031132700	12954727200	99.41	0.03	96.03	90.39	43.17	86364848	83528632	0.9672	12.1235	0.919628	0.637098
8-9-W	stripe pattern	11135728800	10966925700	98.48	0.03	95.8	89.88	43.33	73112838	70028103	0.9578	10.1915	0.875575	0.498007
9-5-F	non-stripe pattern	12315711600	12298074600	99.86	0.03	96.02	90.24	42.97	81987164	79647862	0.9715	11.5536	0.926451	0.625377
9-5-W	stripe pattern	11026629000	11006676900	99.82	0.03	96.28	90.74	43.03	73377846	71388360	0.9729	10.3777	0.902831	0.53312
9-9-F	non-stripe pattern	13687754400	13661894100	99.81	0.03	97.02	92.53	42.34	91079294	88748673	0.9744	12.865	0.93965	0.696115
9-9-W	stripe pattern	12589424700	12570360000	99.85	0.03	96.97	92.56	42.93	83802400	81134844	0.9682	11.7644	0.916985	0.609753
