# Supplementary material for: Genome-Wide Association Study Identifies Candidate Genes for Stripe Pattern Feather Color of Rhode Island Red Chicks
Source: Genes (Basel). 2022 Aug 24;13(9):1511. doi: 10.3390/genes13091511 (PMC9498448; doi:10.3390/genes13091511)
Supplement: Supplementary file 1 [file genes-13-01511-s001.zip › Supplementary Materials/Table S2.xlsx]

## Sheet: Sheet1
Chr	Total raw variant	Raw SNP	Raw INDEL	Total filretered variant	Filtered SNP	Filtered INDEL
1	3011942	2329091	682851	245282	223189	22093
2	2137037	1659998	477039	181054	164335	16719
3	1557646	1216985	340661	137572	124725	12847
4	1394651	1086398	308253	121657	110258	11399
5	862982	676081	186901	74260	67267	6993
6	559950	446624	113326	43039	39352	3687
7	538379	427540	110839	47555	43308	4247
8	399676	316516	83160	34946	31789	3157
9	380938	306268	74670	31507	28750	2757
10	278839	215793	63046	22262	20427	1835
11	262760	197713	65047	22836	20764	2072
12	283302	225800	57502	23265	21273	1992
13	262351	208010	54341	20524	18846	1678
14	242614	192926	49688	20504	18792	1712
15	171375	137842	33533	14896	13621	1275
16	37304	31698	5606	837	787	50
17	150386	119980	30406	12844	11838	1006
18	170094	139727	30367	14076	13029	1047
19	144555	118975	25580	13339	12345	994
20	195097	159156	35941	15102	13938	1164
21	98736	79209	19527	9061	8404	657
22	58607	44358	14249	4626	4204	422
23	97917	78417	19500	8273	7670	603
24	106192	88242	17950	8865	8256	609
25	75960	56798	19162	3643	3343	300
26	92366	74524	17842	7103	6574	529
27	120738	88276	32462	7127	6565	562
28	84945	64835	20110	6112	5635	477
29	0	0	0	0	0	0
30	38108	27314	10794	1254	1141	113
31	86514	71922	14592	1496	1420	76
32	19057	13656	5401	758	681	77
33	141765	109493	32272	5589	5135	454
Z	619536	495348	124188	23921	21598	2323																		Y
W	14059	11763	2296	1515	1383	132																		0
MT	59	55	4	0	0	0
Total	14696437	11517331	3179106	1186700	1080642	106058
