# Supplementary material for: Genome-Wide Association Study Identifies Candidate Genes for Stripe Pattern Feather Color of Rhode Island Red Chicks
Source: Genes (Basel). 2022 Aug 24;13(9):1511. doi: 10.3390/genes13091511 (PMC9498448; doi:10.3390/genes13091511)
Supplement: Supplementary file 1 [file genes-13-01511-s001.zip › Supplementary Materials/Table S3.xlsx]

## Sheet: Sheet1
Chr	Position	Ref	Alt	p-Value	FDR_BH	Genomic location	Corresponding genes
1	42466857	TGG	T	4.829e-08	0.0133	intron_variant	ENSGALG00000053372
1	41916556	TAAAAAAAAA	TAAAAAAAAAA	1.059e-07	0.0133	intron_variant	ALX1
1	42803568	C	T	1.277e-07	0.0133	intergenic_region	ENSGALG00000053372- C12orf50
1	42062678	ATTT	ATT	1.568e-07	0.0133	intergenic_region	ALX1-RASSF9
1	41946577	C	A	2.17e-07	0.0133	intergenic_region	ALX1-RASSF9
1	42305962	G	A	2.252e-07	0.0133	intron_variant	MGAT4C
1	42318478	ATTTTTTTT	ATTTTTTTTT	2.252e-07	0.0133	intron_variant	MGAT4C
1	42794166	A	G	2.252e-07	0.0133	intergenic_region	ENSGALG00000053372- C12orf50
1	42516181	ACAG	AGACTACCAG	4.417e-07	0.0133	intergenic_region	ENSGALG00000053372- C12orf50
1	42804773	C	T	4.417e-07	0.0133	intergenic_region	ENSGALG00000053372- C12orf50
1	42510584	T	G	4.515e-07	0.0133	intergenic_region	ENSGALG00000053372- C12orf50
1	42835185	AATGGAT	AAT	4.666e-07	0.0133	splice_region_variant&intron_variant	C12orf29
1	41969269	G	A	4.729e-07	0.0133	intergenic_region	ALX1-RASSF9
1	42026560	A	G	4.729e-07	0.0133	intergenic_region	ALX1-RASSF9
1	42057931	G	A	4.729e-07	0.0133	intergenic_region	ALX1-RASSF9
1	42839207	G	C	4.729e-07	0.0133	intron_variant	ENSGALG00000049176
1	42001193	TAAAAAAAAAA	TAAAAAAAAA	5.143e-07	0.0133	intergenic_region	ALX1-RASSF9
1	42091612	GAAAAAAAAAAAAAA	GAAAAAAAAAAAA	8.729e-07	0.0133	intergenic_region	ALX1-RASSF9
1	41934942	GTTTTTTTTTTTTTT	GTTTTTTTTTTTTT	9.08e-07	0.0133	intergenic_region	ALX1-RASSF9
1	41847422	G	C	9.235e-07	0.0133	intron_variant	ENSGALG00000044478
1	41950981	C	T	9.235e-07	0.0133	intergenic_region	ALX1-RASSF9
1	42000572	GCATTAAACAT	GCAT	9.235e-07	0.0133	intergenic_region	ALX1-RASSF9
1	42344470	G	A	9.235e-07	0.0133	intron_variant	MGAT4C
1	42348815	G	A	9.235e-07	0.0133	intron_variant	MGAT4C
1	42536145	A	T	9.235e-07	0.0133	intergenic_region	ENSGALG00000053372- C12orf50
1	42662672	C	T	9.235e-07	0.0133	intergenic_region	ENSGALG00000053372- C12orf50
1	42751625	GAAAAAAAA	GAAAAAAAAA	9.235e-07	0.0133	intergenic_region	ENSGALG00000053372- C12orf50
1	42763628	G	A	9.235e-07	0.0133	intergenic_region	ENSGALG00000053372- C12orf50
1	42765117	C	T	9.235e-07	0.0133	intergenic_region	ENSGALG00000053372- C12orf50
1	42789140	T	C	9.235e-07	0.0133	intergenic_region	ENSGALG00000053372- C12orf50
1	42845272	C	T	9.235e-07	0.0133	intron_variant	ENSGALG00000049176
1	42861965	CAGAG	CCTAGAG	9.235e-07	0.0133	downstream_gene_variant	ENSGALG00000051263
1	42877886	A	T	9.235e-07	0.0133	intron_variant	ENSGALG00000011177
1	42905449	TAAAAAAAAAA	TAAAAAAAAAAA	9.235e-07	0.0133	intron_variant	TMTC3
1	42926288	A	G	9.235e-07	0.0133	3_prime_UTR_variant	TMTC3
1	41929665	C	T	9.813e-07	0.0133	intergenic_region	ALX1-RASSF9
1	41997266	G	A	9.813e-07	0.0133	intergenic_region	ALX1-RASSF9
1	42207440	G	C	9.813e-07	0.0133	upstream_gene_variant	NTS
1	42285946	AG	A	9.813e-07	0.0133	intron_variant	MGAT4C
1	42286471	C	T	9.813e-07	0.0133	intron_variant	MGAT4C
1	42322192	G	C	9.813e-07	0.0133	intron_variant	MGAT4C
1	42434018	G	A	9.813e-07	0.0133	intron_variant	ENSGALG00000053372
1	42628538	T	C	9.813e-07	0.0133	intergenic_region	ENSGALG00000053372- C12orf50
1	42872979	A	G	9.813e-07	0.0133	intron_variant	ENSGALG00000011177
1	42882337	C	A	9.813e-07	0.0133	intron_variant	ENSGALG00000011177
1	42924354	G	A	9.813e-07	0.0133	3_prime_UTR_variant	TMTC3
1	42936469	T	C	9.813e-07	0.0133	intron_variant	TMTC3
1	42297239	AATATATA	ATATATATA	1.321e-06	0.0133	intron_variant	MGAT4C
4	21698048	A	G	1.597e-06	0.0133	intergenic_region	ENSGALG00000048717-GASK1B
1	42064514	ATTTTTTTTTTT	ATTTTTTTTTT	1.892e-06	0.0133	intergenic_region	ALX1-RASSF9
1	41804246	A	G	1.907e-06	0.0133	intron_variant	ENSGALG00000044478
1	41824174	G	A	1.907e-06	0.0133	intron_variant	ENSGALG00000044478
1	41840187	G	A	1.907e-06	0.0133	intron_variant	ENSGALG00000044478
1	41844220	G	T	1.907e-06	0.0133	intron_variant	ENSGALG00000044478
1	41850489	G	C	1.907e-06	0.0133	intron_variant	ENSGALG00000044478
1	41860393	A	G	1.907e-06	0.0133	intron_variant	ENSGALG00000044478
1	41870375	G	A	1.907e-06	0.0133	intron_variant	ENSGALG00000044478
1	41895430	A	C	1.907e-06	0.0133	upstream_gene_variant	ALX1
1	41898073	T	A	1.907e-06	0.0133	upstream_gene_variant	ALX1
1	41913968	T	C	1.907e-06	0.0133	intron_variant	ALX1
1	41921738	A	G	1.907e-06	0.0133	downstream_gene_variant	ALX1
1	41930351	A	G	1.907e-06	0.0133	intergenic_region	ALX1-RASSF9
1	41944867	G	T	1.907e-06	0.0133	intergenic_region	ALX1-RASSF9
1	41954931	G	A	1.907e-06	0.0133	intergenic_region	ALX1-RASSF9
1	41960660	G	A	1.907e-06	0.0133	intergenic_region	ALX1-RASSF9
1	41969906	G	A	1.907e-06	0.0133	intergenic_region	ALX1-RASSF9
1	41974081	A	G	1.907e-06	0.0133	intergenic_region	ALX1-RASSF9
1	42002499	A	T	1.907e-06	0.0133	intergenic_region	ALX1-RASSF9
1	42008832	T	C	1.907e-06	0.0133	intergenic_region	ALX1-RASSF9
1	42010290	AG	A	1.907e-06	0.0133	intergenic_region	ALX1-RASSF9
1	42012609	C	T	1.907e-06	0.0133	intergenic_region	ALX1-RASSF9
1	42072238	G	T	1.907e-06	0.0133	intergenic_region	ALX1-RASSF9
1	42082480	G	C	1.907e-06	0.0133	intergenic_region	ALX1-RASSF9
1	42086396	T	A	1.907e-06	0.0133	intergenic_region	ALX1-RASSF9
1	42122440	T	C	1.907e-06	0.0133	intergenic_region	ALX1-RASSF9
1	42137395	A	G	1.907e-06	0.0133	intergenic_region	ALX1-RASSF9
1	42142157	C	G	1.907e-06	0.0133	intergenic_region	ALX1-RASSF9
1	42147066	A	G	1.907e-06	0.0133	intergenic_region	ALX1-RASSF9
1	42148164	G	A	1.907e-06	0.0133	intergenic_region	ALX1-RASSF9
1	42150489	A	G	1.907e-06	0.0133	intergenic_region	ALX1-RASSF9
1	42156048	C	A	1.907e-06	0.0133	downstream_gene_variant	RASSF9
1	42205267	T	G	1.907e-06	0.0133	upstream_gene_variant	NTS
1	42268534	T	C	1.907e-06	0.0133	intron_variant	MGAT4C
1	42289001	C	T	1.907e-06	0.0133	intron_variant	MGAT4C
1	42301149	G	A	1.907e-06	0.0133	intron_variant	MGAT4C
1	42304111	T	C	1.907e-06	0.0133	intron_variant	MGAT4C
1	42312926	A	G	1.907e-06	0.0133	intron_variant	MGAT4C
1	42327643	C	T	1.907e-06	0.0133	intron_variant	MGAT4C
1	42328287	C	T	1.907e-06	0.0133	intron_variant	MGAT4C
1	42331600	G	T	1.907e-06	0.0133	intron_variant	MGAT4C
1	42334511	C	G	1.907e-06	0.0133	intron_variant	MGAT4C
1	42338894	T	C	1.907e-06	0.0133	intron_variant	MGAT4C
1	42351533	T	A	1.907e-06	0.0133	intron_variant	MGAT4C
1	42358732	T	A	1.907e-06	0.0133	upstream_gene_variant	MGAT4C
1	42360051	C	T	1.907e-06	0.0133	upstream_gene_variant	MGAT4C
1	42363559	G	T	1.907e-06	0.0133	intergenic_region	MGAT4C-ENSGALG00000045907
1	42372167	G	A	1.907e-06	0.0133	intergenic_region	MGAT4C-ENSGALG00000045907
1	42387035	T	C	1.907e-06	0.0133	upstream_gene_variant	ENSGALG00000045907
1	42402424	G	A	1.907e-06	0.0133	intergenic_region	ENSGALG00000045907-ENSGALG00000053372
1	42417397	A	G	1.907e-06	0.0133	non_coding_transcript_exon_variant	ENSGALG00000053372
1	42530128	A	C	1.907e-06	0.0133	intergenic_region	ENSGALG00000053372- C12orf50
1	42535208	G	A	1.907e-06	0.0133	intergenic_region	ENSGALG00000053372- C12orf50
1	42536805	C	A	1.907e-06	0.0133	intergenic_region	ENSGALG00000053372- C12orf50
1	42551346	G	A	1.907e-06	0.0133	intergenic_region	ENSGALG00000053372- C12orf50
1	42556897	A	AAT	1.907e-06	0.0133	intergenic_region	ENSGALG00000053372- C12orf50
1	42564926	A	G	1.907e-06	0.0133	intergenic_region	ENSGALG00000053372- C12orf50
1	42569120	C	T	1.907e-06	0.0133	intergenic_region	ENSGALG00000053372- C12orf50
1	42632577	C	T	1.907e-06	0.0133	intergenic_region	ENSGALG00000053372- C12orf50
1	42645989	G	A	1.907e-06	0.0133	intergenic_region	ENSGALG00000053372- C12orf50
1	42678803	T	C	1.907e-06	0.0133	intergenic_region	ENSGALG00000053372- C12orf50
1	42683868	T	A	1.907e-06	0.0133	intergenic_region	ENSGALG00000053372- C12orf50
1	42710066	T	C	1.907e-06	0.0133	intergenic_region	ENSGALG00000053372- C12orf50
1	42750209	A	G	1.907e-06	0.0133	intergenic_region	ENSGALG00000053372- C12orf50
1	42770748	TC	T	1.907e-06	0.0133	intergenic_region	ENSGALG00000053372- C12orf50
1	42779918	T	C	1.907e-06	0.0133	intergenic_region	ENSGALG00000053372- C12orf50
1	42796012	C	T	1.907e-06	0.0133	intergenic_region	ENSGALG00000053372- C12orf50
1	42797231	T	A	1.907e-06	0.0133	intergenic_region	ENSGALG00000053372- C12orf50
1	42805332	G	A	1.907e-06	0.0133	intergenic_region	ENSGALG00000053372- C12orf50
1	42816606	A	C	1.907e-06	0.0133	intron_variant	C12orf50
1	42831725	A	G	1.907e-06	0.0133	intron_variant	C12orf29
1	42836552	A	C	1.907e-06	0.0133	3_prime_UTR_variant	C12orf29
1	42840288	GATGGAAAAGTATGGAAAAGT	GATGGAAAAGT	1.907e-06	0.0133	intron_variant	ENSGALG00000049176
1	42840964	G	A	1.907e-06	0.0133	intron_variant	ENSGALG00000049176
1	42850447	C	T	1.907e-06	0.0133	intron_variant	ENSGALG00000049176
1	42886478	A	G	1.907e-06	0.0133	upstream_gene_variant	TMTC3
1	42907974	C	G	1.907e-06	0.0133	intron_variant	TMTC3
1	42915472	G	C	1.907e-06	0.0133	intron_variant	TMTC3
1	42923642	T	C	1.907e-06	0.0133	3_prime_UTR_variant	TMTC3
1	42926992	C	T	1.907e-06	0.0133	downstream_gene_variant	TMTC3
1	42937724	C	A	1.907e-06	0.0133	intron_variant	TMTC3
1	42939576	C	T	1.907e-06	0.0133	intron_variant	TMTC3
1	42950258	G	A	1.907e-06	0.0133	downstream_gene_variant	TMTC3
1	42973895	G	A	1.907e-06	0.0133	intergenic_region	TMTC3-KITLG
1	41826222	C	A	2.013e-06	0.0133	intron_variant	ENSGALG00000044478
1	41829095	GCTTCT	GCT	2.013e-06	0.0133	intron_variant	ENSGALG00000044478
1	41954206	A	C	2.013e-06	0.0133	intergenic_region	ALX1-RASSF9
1	41965112	G	T	2.013e-06	0.0133	intergenic_region	ALX1-RASSF9
1	42016068	A	G	2.013e-06	0.0133	intergenic_region	ALX1-RASSF9
1	42130733	ATTTTTTTT	ATTTTTTTTT	2.013e-06	0.0133	intergenic_region	ALX1-RASSF9
1	42262089	A	G	2.013e-06	0.0133	intron_variant	MGAT4C
1	42369395	GTTTTTTTTT	GTTTTTTTTTT	2.013e-06	0.0133	intergenic_region	MGAT4C-ENSGALG00000045907
1	42395470	C	T	2.013e-06	0.0133	intergenic_region	ENSGALG00000045907-ENSGALG00000053372
1	42441815	G	C	2.013e-06	0.0133	intron_variant	ENSGALG00000053372
1	42556022	C	T	2.013e-06	0.0133	intergenic_region	ENSGALG00000053372- C12orf50
1	42558547	GTTTTTTT	GTTTTTTTT	2.013e-06	0.0133	intergenic_region	ENSGALG00000053372- C12orf50
1	42711395	A	G	2.013e-06	0.0133	intergenic_region	ENSGALG00000053372- C12orf50
1	42896612	A	G	2.013e-06	0.0133	intron_variant	TMTC3
1	42905951	ATTTTTT	ATTTTTTT	2.013e-06	0.0133	intron_variant	TMTC3
1	42976618	C	A	2.013e-06	0.0133	intergenic_region	TMTC3-KITLG
1	41857233	T	C	2.53e-06	0.0133	intron_variant	ENSGALG00000044478
1	42063464	C	T	2.53e-06	0.0133	intergenic_region	ALX1-RASSF9
1	42069193	C	T	2.53e-06	0.0133	intergenic_region	ALX1-RASSF9
1	42347115	A	G	2.53e-06	0.0133	intron_variant	MGAT4C
1	42566089	C	T	2.53e-06	0.0133	intergenic_region	ENSGALG00000053372- C12orf50
1	42287252	G	T	2.835e-06	0.0133	intron_variant	MGAT4C
1	41824796	G	A	3.383e-06	0.0133	intron_variant	ENSGALG00000044478
1	41983467	G	A	3.383e-06	0.0133	intergenic_region	ALX1-RASSF9
1	42017142	GCTTCTTC	GCTTC	3.383e-06	0.0133	intergenic_region	ALX1-RASSF9
1	42048082	G	A	3.383e-06	0.0133	intergenic_region	ALX1-RASSF9
1	42529241	T	A	3.383e-06	0.0133	intergenic_region	ENSGALG00000053372- C12orf50
1	42600934	A	T	3.813e-06	0.0133	intergenic_region	ENSGALG00000053372- C12orf50
1	41807091	C	A	3.888e-06	0.0133	intron_variant	ENSGALG00000044478
1	41814003	C	T	3.888e-06	0.0133	intron_variant	ENSGALG00000044478
1	41817015	G	A	3.888e-06	0.0133	intron_variant	ENSGALG00000044478
1	41821607	G	A	3.888e-06	0.0133	intron_variant	ENSGALG00000044478
1	41823611	C	A	3.888e-06	0.0133	intron_variant	ENSGALG00000044478
1	41825541	T	C	3.888e-06	0.0133	intron_variant	ENSGALG00000044478
1	41832010	G	A	3.888e-06	0.0133	intron_variant	ENSGALG00000044478
1	41834390	A	G	3.888e-06	0.0133	intron_variant	ENSGALG00000044478
1	41837365	A	G	3.888e-06	0.0133	intron_variant	ENSGALG00000044478
1	41845141	AATA	AATATA	3.888e-06	0.0133	intron_variant	ENSGALG00000044478
1	41864027	G	T	3.888e-06	0.0133	intron_variant	ENSGALG00000044478
1	41865157	C	G	3.888e-06	0.0133	intron_variant	ENSGALG00000044478
1	41875377	A	T	3.888e-06	0.0133	intron_variant	ENSGALG00000044478
1	41877703	A	C	3.888e-06	0.0133	intron_variant	ENSGALG00000044478
1	41879639	C	T	3.888e-06	0.0133	intron_variant	ENSGALG00000044478
1	41884689	T	C	3.888e-06	0.0133	3_prime_UTR_variant	ENSGALG00000044478
1	41889944	C	T	3.888e-06	0.0133	downstream_gene_variant	ENSGALG00000044478
1	41892428	A	T	3.888e-06	0.0133	intergenic_region	ENSGALG00000044478-ALX1
1	41896799	C	T	3.888e-06	0.0133	upstream_gene_variant	ALX1
1	41900433	CTGCAAGTGCAA	CTGCAA	3.888e-06	0.0133	intron_variant	ALX1
1	41902973	T	C	3.888e-06	0.0133	upstream_gene_variant	ENSGALG00000047575
1	41919331	CAGTTAGT	CAGTTAGTTAGT	3.888e-06	0.0133	3_prime_UTR_variant	ALX1
1	41924948	A	C	3.888e-06	0.0133	intergenic_region	ALX1-RASSF9
1	41925619	G	A	3.888e-06	0.0133	intergenic_region	ALX1-RASSF9
1	41937015	T	C	3.888e-06	0.0133	intergenic_region	ALX1-RASSF9
1	41939149	C	G	3.888e-06	0.0133	intergenic_region	ALX1-RASSF9
1	41940441	A	G	3.888e-06	0.0133	intergenic_region	ALX1-RASSF9
1	41942572	T	A	3.888e-06	0.0133	intergenic_region	ALX1-RASSF9
1	41945393	G	A	3.888e-06	0.0133	intergenic_region	ALX1-RASSF9
1	41945977	CAAGAAGA	CAAGA	3.888e-06	0.0133	intergenic_region	ALX1-RASSF9
1	41948426	G	A	3.888e-06	0.0133	intergenic_region	ALX1-RASSF9
1	41949789	T	G	3.888e-06	0.0133	intergenic_region	ALX1-RASSF9
1	41951576	T	C	3.888e-06	0.0133	intergenic_region	ALX1-RASSF9
1	41961595	C	T	3.888e-06	0.0133	intergenic_region	ALX1-RASSF9
1	41962274	G	A	3.888e-06	0.0133	intergenic_region	ALX1-RASSF9
1	41968562	A	G	3.888e-06	0.0133	intergenic_region	ALX1-RASSF9
1	41971626	A	G	3.888e-06	0.0133	intergenic_region	ALX1-RASSF9
1	41972171	C	T	3.888e-06	0.0133	intergenic_region	ALX1-RASSF9
1	41972717	G	T	3.888e-06	0.0133	intergenic_region	ALX1-RASSF9
1	41974956	G	A	3.888e-06	0.0133	intergenic_region	ALX1-RASSF9
1	41978583	T	C	3.888e-06	0.0133	intergenic_region	ALX1-RASSF9
1	41985761	C	T	3.888e-06	0.0133	intergenic_region	ALX1-RASSF9
1	41986816	T	C	3.888e-06	0.0133	intergenic_region	ALX1-RASSF9
1	41988862	C	T	3.888e-06	0.0133	intergenic_region	ALX1-RASSF9
1	41991150	C	G	3.888e-06	0.0133	intergenic_region	ALX1-RASSF9
1	41992101	G	C	3.888e-06	0.0133	intergenic_region	ALX1-RASSF9
1	41992968	C	A	3.888e-06	0.0133	intergenic_region	ALX1-RASSF9
1	41998217	C	T	3.888e-06	0.0133	intergenic_region	ALX1-RASSF9
1	42008084	C	T	3.888e-06	0.0133	intergenic_region	ALX1-RASSF9
1	42013905	C	A	3.888e-06	0.0133	intergenic_region	ALX1-RASSF9
1	42018990	C	A	3.888e-06	0.0133	intergenic_region	ALX1-RASSF9
1	42021989	T	C	3.888e-06	0.0133	intergenic_region	ALX1-RASSF9
1	42022686	T	C	3.888e-06	0.0133	intergenic_region	ALX1-RASSF9
1	42025269	T	G	3.888e-06	0.0133	intergenic_region	ALX1-RASSF9
1	42027283	C	A	3.888e-06	0.0133	intergenic_region	ALX1-RASSF9
1	42028052	T	C	3.888e-06	0.0133	intergenic_region	ALX1-RASSF9
1	42045565	G	C	3.888e-06	0.0133	intergenic_region	ALX1-RASSF9
1	42060777	C	T	3.888e-06	0.0133	intergenic_region	ALX1-RASSF9
1	42062154	T	C	3.888e-06	0.0133	intergenic_region	ALX1-RASSF9
1	42067786	C	A	3.888e-06	0.0133	intergenic_region	ALX1-RASSF9
1	42068527	C	T	3.888e-06	0.0133	intergenic_region	ALX1-RASSF9
1	42081455	C	T	3.888e-06	0.0133	intergenic_region	ALX1-RASSF9
1	42152642	C	A	3.888e-06	0.0133	intergenic_region	ALX1-RASSF9
1	42153558	G	A	3.888e-06	0.0133	intergenic_region	ALX1-RASSF9
1	42155127	TGAGAG	TGAG	3.888e-06	0.0133	intergenic_region	ALX1-RASSF9
1	42156616	C	T	3.888e-06	0.0133	downstream_gene_variant	RASSF9
1	42160551	C	G	3.888e-06	0.0133	downstream_gene_variant	RASSF9
1	42164601	C	T	3.888e-06	0.0133	intron_variant	RASSF9
1	42165516	T	A	3.888e-06	0.0133	intron_variant	RASSF9
1	42166026	C	A	3.888e-06	0.0133	intron_variant	RASSF9
1	42169650	T	C	3.888e-06	0.0133	intron_variant	RASSF9
1	42175716	G	C	3.888e-06	0.0133	intron_variant	RASSF9
1	42198934	T	C	3.888e-06	0.0133	intergenic_region	RASSF9-NTS
1	42200190	G	A	3.888e-06	0.0133	intergenic_region	RASSF9-NTS
1	42208837	T	C	3.888e-06	0.0133	intron_variant	NTS
1	42209674	G	A	3.888e-06	0.0133	intron_variant	NTS
1	42232409	T	G	3.888e-06	0.0133	intergenic_region	NTS-MGAT4C
1	42247263	T	C	3.888e-06	0.0133	downstream_gene_variant	MGAT4C
1	42258926	G	T	3.888e-06	0.0133	intron_variant	MGAT4C
1	42261518	G	C	3.888e-06	0.0133	intron_variant	MGAT4C
1	42266752	A	G	3.888e-06	0.0133	intron_variant	MGAT4C
1	42272206	G	T	3.888e-06	0.0133	intron_variant	MGAT4C
1	42278981	G	A	3.888e-06	0.0133	intron_variant	MGAT4C
1	42283189	C	T	3.888e-06	0.0133	intron_variant	MGAT4C
1	42290153	G	C	3.888e-06	0.0133	intron_variant	MGAT4C
1	42292680	G	A	3.888e-06	0.0133	intron_variant	MGAT4C
1	42294875	G	C	3.888e-06	0.0133	intron_variant	MGAT4C
1	42296072	A	G	3.888e-06	0.0133	intron_variant	MGAT4C
1	42296662	G	A	3.888e-06	0.0133	intron_variant	MGAT4C
1	42307106	A	G	3.888e-06	0.0133	intron_variant	MGAT4C
1	42308793	T	C	3.888e-06	0.0133	intron_variant	MGAT4C
1	42313767	A	G	3.888e-06	0.0133	intron_variant	MGAT4C
1	42315553	C	T	3.888e-06	0.0133	intron_variant	MGAT4C
1	42316753	A	C	3.888e-06	0.0133	intron_variant	MGAT4C
1	42321030	T	C	3.888e-06	0.0133	intron_variant	MGAT4C
1	42324668	A	G	3.888e-06	0.0133	intron_variant	MGAT4C
1	42325249	AC	A	3.888e-06	0.0133	intron_variant	MGAT4C
1	42325941	A	G	3.888e-06	0.0133	intron_variant	MGAT4C
1	42341131	A	G	3.888e-06	0.0133	intron_variant	MGAT4C
1	42345634	G	A	3.888e-06	0.0133	intron_variant	MGAT4C
1	42349630	T	C	3.888e-06	0.0133	intron_variant	MGAT4C
1	42352293	G	C	3.888e-06	0.0133	intron_variant	MGAT4C
1	42354249	A	G	3.888e-06	0.0133	intron_variant	MGAT4C
1	42359466	A	G	3.888e-06	0.0133	upstream_gene_variant	MGAT4C
1	42388210	C	T	3.888e-06	0.0133	upstream_gene_variant	ENSGALG00000045907
1	42392260	G	C	3.888e-06	0.0133	downstream_gene_variant	ENSGALG00000045907
1	42470537	TGGCTG	TGGCTGGCTG	3.888e-06	0.0133	intron_variant	ENSGALG00000053372
1	42489238	G	A	3.888e-06	0.0133	intergenic_region	ENSGALG00000053372- C12orf50
1	42518120	C	T	3.888e-06	0.0133	intergenic_region	ENSGALG00000053372- C12orf50
1	42531356	T	C	3.888e-06	0.0133	intergenic_region	ENSGALG00000053372- C12orf50
1	42539588	C	A	3.888e-06	0.0133	intergenic_region	ENSGALG00000053372- C12orf50
1	42540598	G	A	3.888e-06	0.0133	intergenic_region	ENSGALG00000053372- C12orf50
1	42548749	G	T	3.888e-06	0.0133	intergenic_region	ENSGALG00000053372- C12orf50
1	42550166	C	G	3.888e-06	0.0133	intergenic_region	ENSGALG00000053372- C12orf50
1	42554797	G	T	3.888e-06	0.0133	intergenic_region	ENSGALG00000053372- C12orf50
1	42568433	C	A	3.888e-06	0.0133	intergenic_region	ENSGALG00000053372- C12orf50
1	42581309	T	C	3.888e-06	0.0133	intergenic_region	ENSGALG00000053372- C12orf50
1	42588996	T	A	3.888e-06	0.0133	intergenic_region	ENSGALG00000053372- C12orf50
1	42591814	CTCTTCTT	CTCTT	3.888e-06	0.0133	intergenic_region	ENSGALG00000053372- C12orf50
1	42593935	A	G	3.888e-06	0.0133	intergenic_region	ENSGALG00000053372- C12orf50
1	42596935	A	G	3.888e-06	0.0133	intergenic_region	ENSGALG00000053372- C12orf50
1	42607045	T	C	3.888e-06	0.0133	intergenic_region	ENSGALG00000053372- C12orf50
1	42618541	T	A	3.888e-06	0.0133	intergenic_region	ENSGALG00000053372- C12orf50
1	42619166	C	T	3.888e-06	0.0133	intergenic_region	ENSGALG00000053372- C12orf50
1	42622321	G	A	3.888e-06	0.0133	intergenic_region	ENSGALG00000053372- C12orf50
1	42626796	C	G	3.888e-06	0.0133	intergenic_region	ENSGALG00000053372- C12orf50
1	42627299	G	A	3.888e-06	0.0133	intergenic_region	ENSGALG00000053372- C12orf50
1	42633868	GATTAAATTA	GATTA	3.888e-06	0.0133	intergenic_region	ENSGALG00000053372- C12orf50
1	42635987	C	A	3.888e-06	0.0133	intergenic_region	ENSGALG00000053372- C12orf50
1	42640756	G	A	3.888e-06	0.0133	intergenic_region	ENSGALG00000053372- C12orf50
1	42650404	T	A	3.888e-06	0.0133	intergenic_region	ENSGALG00000053372- C12orf50
1	42654436	T	C	3.888e-06	0.0133	intergenic_region	ENSGALG00000053372- C12orf50
1	42661854	C	T	3.888e-06	0.0133	intergenic_region	ENSGALG00000053372- C12orf50
1	42673647	G	A	3.888e-06	0.0133	intergenic_region	ENSGALG00000053372- C12orf50
1	42697313	G	A	3.888e-06	0.0133	intergenic_region	ENSGALG00000053372- C12orf50
1	42721076	C	T	3.888e-06	0.0133	intergenic_region	ENSGALG00000053372- C12orf50
1	42735342	T	C	3.888e-06	0.0133	intergenic_region	ENSGALG00000053372- C12orf50
1	42736135	T	C	3.888e-06	0.0133	intergenic_region	ENSGALG00000053372- C12orf50
1	42738529	G	A	3.888e-06	0.0133	intergenic_region	ENSGALG00000053372- C12orf50
1	42740696	A	C	3.888e-06	0.0133	intergenic_region	ENSGALG00000053372- C12orf50
1	42743500	T	C	3.888e-06	0.0133	intergenic_region	ENSGALG00000053372- C12orf50
1	42745155	G	A	3.888e-06	0.0133	intergenic_region	ENSGALG00000053372- C12orf50
1	42747230	A	G	3.888e-06	0.0133	intergenic_region	ENSGALG00000053372- C12orf50
1	42750730	T	C	3.888e-06	0.0133	intergenic_region	ENSGALG00000053372- C12orf50
1	42762913	G	T	3.888e-06	0.0133	intergenic_region	ENSGALG00000053372- C12orf50
1	42771410	G	A	3.888e-06	0.0133	intergenic_region	ENSGALG00000053372- C12orf50
1	42773304	T	C	3.888e-06	0.0133	intergenic_region	ENSGALG00000053372- C12orf50
1	42776662	A	C	3.888e-06	0.0133	intergenic_region	ENSGALG00000053372- C12orf50
1	42777173	C	T	3.888e-06	0.0133	intergenic_region	ENSGALG00000053372- C12orf50
1	42778935	C	G	3.888e-06	0.0133	intergenic_region	ENSGALG00000053372- C12orf50
1	42780668	G	A	3.888e-06	0.0133	intergenic_region	ENSGALG00000053372- C12orf50
1	42782319	A	G	3.888e-06	0.0133	intergenic_region	ENSGALG00000053372- C12orf50
1	42785374	C	T	3.888e-06	0.0133	intergenic_region	ENSGALG00000053372- C12orf50
1	42785934	T	A	3.888e-06	0.0133	intergenic_region	ENSGALG00000053372- C12orf50
1	42791939	A	G	3.888e-06	0.0133	intergenic_region	ENSGALG00000053372- C12orf50
1	42794676	C	T	3.888e-06	0.0133	intergenic_region	ENSGALG00000053372- C12orf50
1	42795244	G	T	3.888e-06	0.0133	intergenic_region	ENSGALG00000053372- C12orf50
1	42796729	C	G	3.888e-06	0.0133	intergenic_region	ENSGALG00000053372- C12orf50
1	42799993	A	G	3.888e-06	0.0133	intergenic_region	ENSGALG00000053372- C12orf50
1	42802522	T	C	3.888e-06	0.0133	intergenic_region	ENSGALG00000053372- C12orf50
1	42809223	G	A	3.888e-06	0.0133	downstream_gene_variant	C12orf50
1	42823856	A	G	3.888e-06	0.0133	upstream_gene_variant	C12orf50
1	42825358	G	A	3.888e-06	0.0133	upstream_gene_variant	C12orf50
1	42828942	A	G	3.888e-06	0.0133	upstream_gene_variant	C12orf29
1	42835976	C	T	3.888e-06	0.0133	3_prime_UTR_variant	C12orf29
1	42837829	G	C	3.888e-06	0.0133	synonymous_variant	ENSGALG00000049176
1	42839718	A	G	3.888e-06	0.0133	intron_variant	ENSGALG00000049176
1	42841915	A	T	3.888e-06	0.0133	intron_variant	ENSGALG00000049176
1	42842512	C	T	3.888e-06	0.0133	intron_variant	ENSGALG00000049176
1	42870112	C	T	3.888e-06	0.0133	upstream_gene_variant	ENSGALG00000051263
1	42871928	G	T	3.888e-06	0.0133	upstream_gene_variant	ENSGALG00000051263
1	42880442	C	T	3.888e-06	0.0133	intron_variant	ENSGALG00000011177
1	42883280	A	T	3.888e-06	0.0133	intron_variant	ENSGALG00000011177
1	42888152	T	A	3.888e-06	0.0133	upstream_gene_variant	TMTC3
1	42892979	T	C	3.888e-06	0.0133	intron_variant	TMTC3
1	42894131	G	T	3.888e-06	0.0133	intron_variant	TMTC3
1	42922752	T	C	3.888e-06	0.0133	synonymous_variant	TMTC3
1	42925697	G	A	3.888e-06	0.0133	3_prime_UTR_variant	TMTC3
1	42928733	A	G	3.888e-06	0.0133	downstream_gene_variant	TMTC3
1	42931241	C	T	3.888e-06	0.0133	downstream_gene_variant	TMTC3
1	42934207	G	A	3.888e-06	0.0133	intron_variant	TMTC3
1	42936996	A	T	3.888e-06	0.0133	intron_variant	TMTC3
1	42957083	C	T	3.888e-06	0.0133	intergenic_region	TMTC3-KITLG
1	42970909	C	T	3.888e-06	0.0133	intergenic_region	TMTC3-KITLG
1	42972482	A	G	3.888e-06	0.0133	intergenic_region	TMTC3-KITLG
1	43047548	G	A	3.888e-06	0.0133	intron_variant	KITLG
1	41815499	C	A	4.083e-06	0.01362	intron_variant	ENSGALG00000044478
1	42067000	T	A	4.083e-06	0.01362	intergenic_region	ALX1-RASSF9
1	42109123	C	T	4.083e-06	0.01362	intergenic_region	ALX1-RASSF9
1	42521565	A	G	4.083e-06	0.01362	intergenic_region	ENSGALG00000053372- C12orf50
1	42625643	C	T	4.083e-06	0.01362	intergenic_region	ENSGALG00000053372- C12orf50
1	42651583	G	A	4.083e-06	0.01362	intergenic_region	ENSGALG00000053372- C12orf50
1	42729088	A	G	4.083e-06	0.01362	intergenic_region	ENSGALG00000053372- C12orf50
1	42833073	A	G	4.083e-06	0.01362	intron_variant	C12orf29
1	42899762	G	T	4.083e-06	0.01362	intron_variant	TMTC3
1	41944334	A	C	5.219e-06	0.01535	intergenic_region	ALX1-RASSF9
1	42001815	T	C	5.219e-06	0.01535	intergenic_region	ALX1-RASSF9
1	42009617	A	G	5.219e-06	0.01535	intergenic_region	ALX1-RASSF9
1	42080452	T	C	5.219e-06	0.01535	intergenic_region	ALX1-RASSF9
1	42310665	A	T	5.219e-06	0.01535	intron_variant	MGAT4C
1	42339517	G	T	5.219e-06	0.01535	intron_variant	MGAT4C
1	42374551	CTTATTTATTTATTTATTT	CTTATTTATTTATTTATTTATTT	5.219e-06	0.01535	intergenic_region	MGAT4C-ENSGALG00000045907
1	42437303	G	A	5.219e-06	0.01535	intron_variant	ENSGALG00000053372
1	42527120	A	G	5.219e-06	0.01535	intergenic_region	ENSGALG00000053372- C12orf50
1	42873543	C	T	5.219e-06	0.01535	intron_variant	ENSGALG00000011177
1	42921073	TGAAAAC	T	5.219e-06	0.01535	intron_variant	TMTC3
1	42103930	A	G	5.386e-06	0.01535	intergenic_region	ALX1-RASSF9
1	42158754	TGGG	TGGGG	5.508e-06	0.01535	downstream_gene_variant	RASSF9
1	42306595	G	A	5.508e-06	0.01535	intron_variant	MGAT4C
1	42547188	G	A	5.508e-06	0.01535	intergenic_region	ENSGALG00000053372- C12orf50
1	42654957	T	C	5.508e-06	0.01535	intergenic_region	ENSGALG00000053372- C12orf50
1	42890369	A	G	5.629e-06	0.01535	intron_variant	TMTC3
1	42746286	TAAAAAAAAA	TAAAAAAAAAA	5.987e-06	0.01535	intergenic_region	ENSGALG00000053372- C12orf50
1	41821006	C	T	6.849e-06	0.01535	intron_variant	ENSGALG00000044478
1	41967399	T	A	6.849e-06	0.01535	intergenic_region	ALX1-RASSF9
1	41976473	G	A	6.849e-06	0.01535	intergenic_region	ALX1-RASSF9
1	41981250	G	T	6.849e-06	0.01535	intergenic_region	ALX1-RASSF9
1	42264173	T	A	6.849e-06	0.01535	intron_variant	MGAT4C
1	42329597	T	A	6.849e-06	0.01535	intron_variant	MGAT4C
1	42368558	A	T	6.849e-06	0.01535	intergenic_region	MGAT4C-ENSGALG00000045907
1	42626221	A	G	6.849e-06	0.01535	intergenic_region	ENSGALG00000053372- C12orf50
1	42652231	C	T	6.849e-06	0.01535	intergenic_region	ENSGALG00000053372- C12orf50
1	42669993	G	C	6.849e-06	0.01535	intergenic_region	ENSGALG00000053372- C12orf50
1	42112507	C	A	7.084e-06	0.01535	intergenic_region	ALX1-RASSF9
1	42772090	G	T	7.084e-06	0.01535	intergenic_region	ENSGALG00000053372- C12orf50
25	3002653	A	G	7.253e-06	0.01535	upstream_gene_variant	KCNN3
1	41785264	T	C	7.834e-06	0.01535	5_prime_UTR_variant	TSPAN19
1	41799389	CTCTTGTTAAAATAT	CT	7.834e-06	0.01535	intron_variant	ENSGALG00000044478
1	41802166	A	G	7.834e-06	0.01535	intron_variant	ENSGALG00000044478
1	41802972	G	T	7.834e-06	0.01535	intron_variant	ENSGALG00000044478
1	41808842	C	T	7.834e-06	0.01535	intron_variant	ENSGALG00000044478
1	41809522	G	T	7.834e-06	0.01535	missense_variant	ENSGALG00000044478
1	41822543	G	A	7.834e-06	0.01535	missense_variant	ENSGALG00000044478
1	41827399	T	C	7.834e-06	0.01535	intron_variant	ENSGALG00000044478
1	41832780	T	A	7.834e-06	0.01535	intron_variant	ENSGALG00000044478
1	41836791	C	T	7.834e-06	0.01535	intron_variant	ENSGALG00000044478
1	41843417	T	C	7.834e-06	0.01535	intron_variant	ENSGALG00000044478
1	41848966	G	C	7.834e-06	0.01535	intron_variant	ENSGALG00000044478
1	41849802	T	C	7.834e-06	0.01535	intron_variant	ENSGALG00000044478
1	41854265	T	A	7.834e-06	0.01535	intron_variant	ENSGALG00000044478
1	41893987	A	G	7.834e-06	0.01535	upstream_gene_variant	ALX1
1	41898785	C	T	7.834e-06	0.01535	intron_variant	ALX1
1	41902222	T	C	7.834e-06	0.01535	upstream_gene_variant	ENSGALG00000047575
1	41904073	CCTTTACTTT	CCTTT	7.834e-06	0.01535	upstream_gene_variant	ENSGALG00000047575
1	41904575	A	C	7.834e-06	0.01535	upstream_gene_variant	ENSGALG00000047575
1	41907417	C	T	7.834e-06	0.01535	downstream_gene_variant	ENSGALG00000047575
1	41908088	G	A	7.834e-06	0.01535	downstream_gene_variant	ENSGALG00000047575
1	41911298	C	T	7.834e-06	0.01535	downstream_gene_variant	ENSGALG00000047575
1	41911821	A	G	7.834e-06	0.01535	intron_variant	ALX1
1	41912500	ATTACTT	ATT	7.834e-06	0.01535	intron_variant	ALX1
1	41914468	C	G	7.834e-06	0.01535	intron_variant	ALX1
1	41915745	G	A	7.834e-06	0.01535	intron_variant	ALX1
1	41932873	C	T	7.834e-06	0.01535	intergenic_region	ALX1-RASSF9
1	41941820	C	G	7.834e-06	0.01535	intergenic_region	ALX1-RASSF9
1	41957501	A	T	7.834e-06	0.01535	intergenic_region	ALX1-RASSF9
1	41959384	T	C	7.834e-06	0.01535	intergenic_region	ALX1-RASSF9
1	41964044	A	C	7.834e-06	0.01535	intergenic_region	ALX1-RASSF9
1	41966772	G	A	7.834e-06	0.01535	intergenic_region	ALX1-RASSF9
1	41968052	T	C	7.834e-06	0.01535	intergenic_region	ALX1-RASSF9
1	41987963	T	A	7.834e-06	0.01535	intergenic_region	ALX1-RASSF9
1	41990568	G	A	7.834e-06	0.01535	intergenic_region	ALX1-RASSF9
1	41994646	A	G	7.834e-06	0.01535	intergenic_region	ALX1-RASSF9
1	41995496	A	G	7.834e-06	0.01535	intergenic_region	ALX1-RASSF9
1	41996048	ACC	AC	7.834e-06	0.01535	intergenic_region	ALX1-RASSF9
1	42003566	A	G	7.834e-06	0.01535	intergenic_region	ALX1-RASSF9
1	42006669	CTGTG	CTG	7.834e-06	0.01535	intergenic_region	ALX1-RASSF9
1	42011372	T	C	7.834e-06	0.01535	intergenic_region	ALX1-RASSF9
1	42012015	A	G	7.834e-06	0.01535	intergenic_region	ALX1-RASSF9
1	42019798	A	T	7.834e-06	0.01535	intergenic_region	ALX1-RASSF9
1	42020440	G	A	7.834e-06	0.01535	intergenic_region	ALX1-RASSF9
1	42023769	T	C	7.834e-06	0.01535	intergenic_region	ALX1-RASSF9
1	42028862	G	A	7.834e-06	0.01535	intergenic_region	ALX1-RASSF9
1	42032387	T	G	7.834e-06	0.01535	intergenic_region	ALX1-RASSF9
1	42046793	C	T	7.834e-06	0.01535	intergenic_region	ALX1-RASSF9
1	42057369	T	C	7.834e-06	0.01535	intergenic_region	ALX1-RASSF9
1	42058796	C	T	7.834e-06	0.01535	intergenic_region	ALX1-RASSF9
1	42074302	ATTTTTT	ATTTTTTT	7.834e-06	0.01535	intergenic_region	ALX1-RASSF9
1	42085427	C	T	7.834e-06	0.01535	intergenic_region	ALX1-RASSF9
1	42098938	A	G	7.834e-06	0.01535	intergenic_region	ALX1-RASSF9
1	42105470	T	C	7.834e-06	0.01535	intergenic_region	ALX1-RASSF9
1	42111720	A	T	7.834e-06	0.01535	intergenic_region	ALX1-RASSF9
1	42123049	G	A	7.834e-06	0.01535	intergenic_region	ALX1-RASSF9
1	42132230	G	C	7.834e-06	0.01535	intergenic_region	ALX1-RASSF9
1	42138277	G	A	7.834e-06	0.01535	intergenic_region	ALX1-RASSF9
1	42149714	A	T	7.834e-06	0.01535	intergenic_region	ALX1-RASSF9
1	42162610	CAAA	CAAAA	7.834e-06	0.01535	3_prime_UTR_variant	RASSF9
1	42164073	A	G	7.834e-06	0.01535	missense_variant	RASSF9
1	42168319	A	G	7.834e-06	0.01535	intron_variant	RASSF9
1	42168915	A	T	7.834e-06	0.01535	intron_variant	RASSF9
1	42170619	G	A	7.834e-06	0.01535	intron_variant	RASSF9
1	42184158	C	A	7.834e-06	0.01535	intron_variant	RASSF9
1	42201800	T	C	7.834e-06	0.01535	intergenic_region	RASSF9-NTS
1	42204316	CAAAAAAAAAA	CAAAAAAAAA	7.834e-06	0.01535	upstream_gene_variant	NTS
1	42206915	A	G	7.834e-06	0.01535	upstream_gene_variant	NTS
1	42210813	A	C	7.834e-06	0.01535	intron_variant	NTS
1	42215346	A	G	7.834e-06	0.01535	intron_variant	NTS
1	42222157	C	T	7.834e-06	0.01535	downstream_gene_variant	NTS
1	42225096	C	T	7.834e-06	0.01535	downstream_gene_variant	NTS
1	42238116	G	C	7.834e-06	0.01535	intergenic_region	NTS-MGAT4C
1	42241774	T	A	7.834e-06	0.01535	intergenic_region	NTS-MGAT4C
1	42249428	G	C	7.834e-06	0.01535	downstream_gene_variant	MGAT4C
1	42264937	C	T	7.834e-06	0.01535	intron_variant	MGAT4C
1	42266163	A	G	7.834e-06	0.01535	intron_variant	MGAT4C
1	42273469	ATCATAGATATTCTATTC	ATC	7.834e-06	0.01535	intron_variant	MGAT4C
1	42276059	G	C	7.834e-06	0.01535	intron_variant	MGAT4C
1	42277256	C	T	7.834e-06	0.01535	intron_variant	MGAT4C
1	42291319	T	C	7.834e-06	0.01535	intron_variant	MGAT4C
1	42293934	G	A	7.834e-06	0.01535	intron_variant	MGAT4C
1	42295524	T	C	7.834e-06	0.01535	intron_variant	MGAT4C
1	42299308	A	G	7.834e-06	0.01535	intron_variant	MGAT4C
1	42299813	T	C	7.834e-06	0.01535	intron_variant	MGAT4C
1	42300336	T	C	7.834e-06	0.01535	intron_variant	MGAT4C
1	42309446	G	A	7.834e-06	0.01535	intron_variant	MGAT4C
1	42310009	A	T	7.834e-06	0.01535	intron_variant	MGAT4C
1	42311399	G	A	7.834e-06	0.01535	intron_variant	MGAT4C
1	42314353	CAAAAA	CAAAAAA	7.834e-06	0.01535	intron_variant	MGAT4C
1	42319594	AT	A	7.834e-06	0.01535	intron_variant	MGAT4C
1	42327053	T	C	7.834e-06	0.01535	intron_variant	MGAT4C
1	42333616	T	G	7.834e-06	0.01535	intron_variant	MGAT4C
1	42336741	G	C	7.834e-06	0.01535	intron_variant	MGAT4C
1	42342457	T	A	7.834e-06	0.01535	intron_variant	MGAT4C
1	42345052	C	A	7.834e-06	0.01535	intron_variant	MGAT4C
1	42350215	TAAAAAAAAA	TAAAAAAAA	7.834e-06	0.01535	intron_variant	MGAT4C
1	42357322	A	G	7.834e-06	0.01535	intron_variant	MGAT4C
1	42358216	C	T	7.834e-06	0.01535	upstream_gene_variant	MGAT4C
1	42361081	T	G	7.834e-06	0.01535	upstream_gene_variant	MGAT4C
1	42365038	T	A	7.834e-06	0.01535	intergenic_region	MGAT4C-ENSGALG00000045907
1	42366174	C	G	7.834e-06	0.01535	intergenic_region	MGAT4C-ENSGALG00000045907
1	42367708	T	C	7.834e-06	0.01535	intergenic_region	MGAT4C-ENSGALG00000045907
1	42380754	G	A	7.834e-06	0.01535	intergenic_region	MGAT4C-ENSGALG00000045907
1	42398154	C	T	7.834e-06	0.01535	intergenic_region	ENSGALG00000045907-ENSGALG00000053372
1	42435612	T	C	7.834e-06	0.01535	intron_variant	ENSGALG00000053372
1	42439766	T	G	7.834e-06	0.01535	intron_variant	ENSGALG00000053372
1	42447861	CTGAATGAA	CTGAA	7.834e-06	0.01535	intron_variant	ENSGALG00000053372
1	42464787	A	G	7.834e-06	0.01535	intron_variant	ENSGALG00000053372
1	42512657	G	T	7.834e-06	0.01535	intergenic_region	ENSGALG00000053372- C12orf50
1	42514697	G	A	7.834e-06	0.01535	intergenic_region	ENSGALG00000053372- C12orf50
1	42523477	T	A	7.834e-06	0.01535	intergenic_region	ENSGALG00000053372- C12orf50
1	42525575	T	A	7.834e-06	0.01535	intergenic_region	ENSGALG00000053372- C12orf50
1	42534195	C	T	7.834e-06	0.01535	intergenic_region	ENSGALG00000053372- C12orf50
1	42538588	G	A	7.834e-06	0.01535	intergenic_region	ENSGALG00000053372- C12orf50
1	42542428	C	A	7.834e-06	0.01535	intergenic_region	ENSGALG00000053372- C12orf50
1	42543127	T	G	7.834e-06	0.01535	intergenic_region	ENSGALG00000053372- C12orf50
1	42543764	C	T	7.834e-06	0.01535	intergenic_region	ENSGALG00000053372- C12orf50
1	42545199	G	C	7.834e-06	0.01535	intergenic_region	ENSGALG00000053372- C12orf50
1	42553090	CTAATAA	CTAA	7.834e-06	0.01535	intergenic_region	ENSGALG00000053372- C12orf50
1	42567898	G	C	7.834e-06	0.01535	intergenic_region	ENSGALG00000053372- C12orf50
1	42575107	T	C	7.834e-06	0.01535	intergenic_region	ENSGALG00000053372- C12orf50
1	42576443	G	A	7.834e-06	0.01535	intergenic_region	ENSGALG00000053372- C12orf50
1	42577832	T	A	7.834e-06	0.01535	intergenic_region	ENSGALG00000053372- C12orf50
1	42584710	TAATACAA	TAA	7.834e-06	0.01535	intergenic_region	ENSGALG00000053372- C12orf50
1	42589643	C	T	7.834e-06	0.01535	intergenic_region	ENSGALG00000053372- C12orf50
1	42591188	A	T	7.834e-06	0.01535	intergenic_region	ENSGALG00000053372- C12orf50
1	42596138	G	A	7.834e-06	0.01535	intergenic_region	ENSGALG00000053372- C12orf50
1	42611077	A	C	7.834e-06	0.01535	intergenic_region	ENSGALG00000053372- C12orf50
1	42614086	A	T	7.834e-06	0.01535	intergenic_region	ENSGALG00000053372- C12orf50
1	42615178	A	C	7.834e-06	0.01535	intergenic_region	ENSGALG00000053372- C12orf50
1	42615909	G	A	7.834e-06	0.01535	intergenic_region	ENSGALG00000053372- C12orf50
1	42616451	T	G	7.834e-06	0.01535	intergenic_region	ENSGALG00000053372- C12orf50
1	42621595	G	A	7.834e-06	0.01535	intergenic_region	ENSGALG00000053372- C12orf50
1	42624477	G	C	7.834e-06	0.01535	intergenic_region	ENSGALG00000053372- C12orf50
1	42629130	C	G	7.834e-06	0.01535	intergenic_region	ENSGALG00000053372- C12orf50
1	42633106	C	T	7.834e-06	0.01535	intergenic_region	ENSGALG00000053372- C12orf50
1	42641468	G	A	7.834e-06	0.01535	intergenic_region	ENSGALG00000053372- C12orf50
1	42648977	G	A	7.834e-06	0.01535	intergenic_region	ENSGALG00000053372- C12orf50
1	42658900	CAGATAG	CAG	7.834e-06	0.01535	intergenic_region	ENSGALG00000053372- C12orf50
1	42667187	C	G	7.834e-06	0.01535	intergenic_region	ENSGALG00000053372- C12orf50
1	42668479	A	G	7.834e-06	0.01535	intergenic_region	ENSGALG00000053372- C12orf50
1	42673105	T	A	7.834e-06	0.01535	intergenic_region	ENSGALG00000053372- C12orf50
1	42679759	A	G	7.834e-06	0.01535	intergenic_region	ENSGALG00000053372- C12orf50
1	42682988	G	A	7.834e-06	0.01535	intergenic_region	ENSGALG00000053372- C12orf50
1	42684472	G	T	7.834e-06	0.01535	intergenic_region	ENSGALG00000053372- C12orf50
1	42690631	T	C	7.834e-06	0.01535	intergenic_region	ENSGALG00000053372- C12orf50
1	42721849	C	T	7.834e-06	0.01535	intergenic_region	ENSGALG00000053372- C12orf50
1	42723233	C	T	7.834e-06	0.01535	intergenic_region	ENSGALG00000053372- C12orf50
1	42726036	T	A	7.834e-06	0.01535	intergenic_region	ENSGALG00000053372- C12orf50
1	42729722	A	G	7.834e-06	0.01535	intergenic_region	ENSGALG00000053372- C12orf50
1	42730524	G	A	7.834e-06	0.01535	intergenic_region	ENSGALG00000053372- C12orf50
1	42733695	G	A	7.834e-06	0.01535	intergenic_region	ENSGALG00000053372- C12orf50
1	42734445	A	C	7.834e-06	0.01535	intergenic_region	ENSGALG00000053372- C12orf50
1	42737042	A	G	7.834e-06	0.01535	intergenic_region	ENSGALG00000053372- C12orf50
1	42740041	G	A	7.834e-06	0.01535	intergenic_region	ENSGALG00000053372- C12orf50
1	42742743	T	C	7.834e-06	0.01535	intergenic_region	ENSGALG00000053372- C12orf50
1	42748782	C	T	7.834e-06	0.01535	intergenic_region	ENSGALG00000053372- C12orf50
1	42766428	A	T	7.834e-06	0.01535	intergenic_region	ENSGALG00000053372- C12orf50
1	42769639	GAAAAAA	GAAAAA	7.834e-06	0.01535	intergenic_region	ENSGALG00000053372- C12orf50
1	42774723	T	A	7.834e-06	0.01535	intergenic_region	ENSGALG00000053372- C12orf50
1	42775228	T	A	7.834e-06	0.01535	intergenic_region	ENSGALG00000053372- C12orf50
1	42775961	C	T	7.834e-06	0.01535	intergenic_region	ENSGALG00000053372- C12orf50
1	42778244	T	A	7.834e-06	0.01535	intergenic_region	ENSGALG00000053372- C12orf50
1	42782930	G	T	7.834e-06	0.01535	intergenic_region	ENSGALG00000053372- C12orf50
1	42783818	A	G	7.834e-06	0.01535	intergenic_region	ENSGALG00000053372- C12orf50
1	42788041	C	T	7.834e-06	0.01535	intergenic_region	ENSGALG00000053372- C12orf50
1	42788566	A	G	7.834e-06	0.01535	intergenic_region	ENSGALG00000053372- C12orf50
1	42790953	A	G	7.834e-06	0.01535	intergenic_region	ENSGALG00000053372- C12orf50
1	42798835	G	A	7.834e-06	0.01535	intergenic_region	ENSGALG00000053372- C12orf50
1	42800662	C	A	7.834e-06	0.01535	intergenic_region	ENSGALG00000053372- C12orf50
1	42801973	G	T	7.834e-06	0.01535	intergenic_region	ENSGALG00000053372- C12orf50
1	42803058	A	G	7.834e-06	0.01535	intergenic_region	ENSGALG00000053372- C12orf50
1	42805909	T	A	7.834e-06	0.01535	intergenic_region	ENSGALG00000053372- C12orf50
1	42808126	T	C	7.834e-06	0.01535	intergenic_region	ENSGALG00000053372- C12orf50
1	42809764	C	A	7.834e-06	0.01535	downstream_gene_variant	C12orf50
1	42810532	T	C	7.834e-06	0.01535	downstream_gene_variant	C12orf50
1	42814025	T	C	7.834e-06	0.01535	3_prime_UTR_variant	C12orf50
1	42819005	G	A	7.834e-06	0.01535	intron_variant	C12orf50
1	42819805	T	C	7.834e-06	0.01535	intron_variant	C12orf50
1	42820344	C	A	7.834e-06	0.01535	intron_variant	C12orf50
1	42821712	C	T	7.834e-06	0.01535	intron_variant	C12orf50
1	42829592	G	A	7.834e-06	0.01535	upstream_gene_variant	C12orf29
1	42830119	A	G	7.834e-06	0.01535	intron_variant	C12orf29
1	42837178	C	T	7.834e-06	0.01535	3_prime_UTR_variant	ENSGALG00000049176
1	42845808	T	G	7.834e-06	0.01535	intron_variant	ENSGALG00000049176
1	42848789	C	T	7.834e-06	0.01535	intron_variant	ENSGALG00000049176
1	42854277	G	A	7.834e-06	0.01535	upstream_gene_variant	ENSGALG00000049176
1	42864965	A	G	7.834e-06	0.01535	intron_variant	ENSGALG00000051263
1	42870708	C	T	7.834e-06	0.01535	upstream_gene_variant	ENSGALG00000051263
1	42871349	TA	TAA	7.834e-06	0.01535	upstream_gene_variant	ENSGALG00000051263
1	42878422	T	C	7.834e-06	0.01535	intron_variant	ENSGALG00000011177
1	42878972	G	T	7.834e-06	0.01535	intron_variant	ENSGALG00000011177
1	42879757	A	C	7.834e-06	0.01535	intron_variant	ENSGALG00000011177
1	42884076	T	G	7.834e-06	0.01535	upstream_gene_variant	TMTC3
1	42884944	G	A	7.834e-06	0.01535	upstream_gene_variant	TMTC3
1	42896011	A	C	7.834e-06	0.01535	intron_variant	TMTC3
1	42897155	G	A	7.834e-06	0.01535	intron_variant	TMTC3
1	42897704	C	G	7.834e-06	0.01535	intron_variant	TMTC3
1	42900369	TA	T	7.834e-06	0.01535	intron_variant	TMTC3
1	42900909	C	T	7.834e-06	0.01535	intron_variant	TMTC3
1	42902695	A	T	7.834e-06	0.01535	intron_variant	TMTC3
1	42903577	G	A	7.834e-06	0.01535	intron_variant	TMTC3
1	42911228	T	C	7.834e-06	0.01535	intron_variant	TMTC3
1	42911949	T	C	7.834e-06	0.01535	intron_variant	TMTC3
1	42914878	G	A	7.834e-06	0.01535	intron_variant	TMTC3
1	42919564	G	A	7.834e-06	0.01535	intron_variant	TMTC3
1	42930143	CAGA	CA	7.834e-06	0.01535	downstream_gene_variant	TMTC3
1	42931765	C	T	7.834e-06	0.01535	downstream_gene_variant	TMTC3
1	42932457	C	T	7.834e-06	0.01535	intron_variant	TMTC3
1	42933009	C	T	7.834e-06	0.01535	intron_variant	TMTC3
1	42938989	C	T	7.834e-06	0.01535	intron_variant	TMTC3
1	42943699	G	T	7.834e-06	0.01535	intron_variant	TMTC3
1	42955011	T	C	7.834e-06	0.01535	intergenic_region	TMTC3-KITLG
1	42964274	A	G	7.834e-06	0.01535	intergenic_region	TMTC3-KITLG
1	42967783	A	G	7.834e-06	0.01535	intergenic_region	TMTC3-KITLG
1	42973355	A	G	7.834e-06	0.01535	intergenic_region	TMTC3-KITLG
1	42977208	C	A	7.834e-06	0.01535	intergenic_region	TMTC3-KITLG
1	43028225	T	C	7.834e-06	0.01535	intron_variant	KITLG
1	42030888	GTTTTT	GTTTTTT	8.192e-06	0.01594	intergenic_region	ALX1-RASSF9
1	42143824	G	A	8.192e-06	0.01594	intergenic_region	ALX1-RASSF9
1	42752527	GTTTTTT	GTTTTTTT	8.192e-06	0.01594	intergenic_region	ENSGALG00000053372- C12orf50
1	42826062	TA	T	8.192e-06	0.01594	upstream_gene_variant	C12orf50
1	42834479	T	G	9.039e-06	0.01756	intron_variant	C12orf29
1	42700201	GAAAAAAAAA	GAAAAAAAAAA	1.017e-05	0.01973	intergenic_region	ENSGALG00000053372- C12orf50
1	41800471	TGG	TG	1.063e-05	0.01991	intron_variant	ENSGALG00000044478
1	41839053	T	A	1.063e-05	0.01991	intron_variant	ENSGALG00000044478
1	41881178	G	A	1.063e-05	0.01991	intron_variant	ENSGALG00000044478
1	41934239	T	A	1.063e-05	0.01991	intergenic_region	ALX1-RASSF9
1	41955503	C	A	1.063e-05	0.01991	intergenic_region	ALX1-RASSF9
1	41956877	T	C	1.063e-05	0.01991	intergenic_region	ALX1-RASSF9
1	42000008	T	A	1.063e-05	0.01991	intergenic_region	ALX1-RASSF9
1	42034095	C	T	1.063e-05	0.01991	intergenic_region	ALX1-RASSF9
1	42041299	GAGAATTATAGA	GAGA	1.063e-05	0.01991	intergenic_region	ALX1-RASSF9
1	42056077	ATTTTTTT	ATTTTTTTT	1.063e-05	0.01991	intergenic_region	ALX1-RASSF9
1	42061566	GAAAAAAAAA	GAAAAAAAAAA	1.063e-05	0.01991	intergenic_region	ALX1-RASSF9
1	42226797	T	A	1.063e-05	0.01991	intergenic_region	NTS-MGAT4C
1	42270909	G	A	1.063e-05	0.01991	intron_variant	MGAT4C
1	42278275	A	G	1.063e-05	0.01991	intron_variant	MGAT4C
1	42355999	C	T	1.063e-05	0.01991	intron_variant	MGAT4C
1	42455057	C	T	1.063e-05	0.01991	intron_variant	ENSGALG00000053372
1	42610382	G	C	1.063e-05	0.01991	intergenic_region	ENSGALG00000053372- C12orf50
1	42827406	A	T	1.063e-05	0.01991	upstream_gene_variant	C12orf50
1	42843969	A	T	1.063e-05	0.01991	intron_variant	ENSGALG00000049176
1	42844695	G	A	1.063e-05	0.01991	splice_region_variant&intron_variant	ENSGALG00000049176
1	42909292	A	T	1.063e-05	0.01991	intron_variant	TMTC3
1	42947818	A	C	1.063e-05	0.01991	downstream_gene_variant	TMTC3
1	41937714	T	G	1.092e-05	0.02032	intergenic_region	ALX1-RASSF9
1	41939823	C	A	1.092e-05	0.02032	intergenic_region	ALX1-RASSF9
1	42623799	G	T	1.092e-05	0.02032	intergenic_region	ENSGALG00000053372- C12orf50
1	42787187	C	A	1.092e-05	0.02032	intergenic_region	ENSGALG00000053372- C12orf50
1	41835655	C	A	1.368e-05	0.02361	intron_variant	ENSGALG00000044478
1	41894607	A	C	1.368e-05	0.02361	upstream_gene_variant	ALX1
1	42083261	T	C	1.368e-05	0.02361	intergenic_region	ALX1-RASSF9
1	42129679	GACA	GACACA	1.368e-05	0.02361	intergenic_region	ALX1-RASSF9
1	42159872	A	G	1.368e-05	0.02361	downstream_gene_variant	RASSF9
1	42293312	C	G	1.368e-05	0.02361	intron_variant	MGAT4C
1	42301729	G	C	1.368e-05	0.02361	intron_variant	MGAT4C
1	42331006	C	T	1.368e-05	0.02361	intron_variant	MGAT4C
1	42337917	G	A	1.368e-05	0.02361	intron_variant	MGAT4C
1	42341755	G	A	1.368e-05	0.02361	intron_variant	MGAT4C
1	42390292	T	G	1.368e-05	0.02361	downstream_gene_variant	ENSGALG00000045907
1	42481712	G	A	1.368e-05	0.02361	upstream_gene_variant	ENSGALG00000053372
1	42519628	T	C	1.368e-05	0.02361	intergenic_region	ENSGALG00000053372- C12orf50
1	42647804	G	T	1.368e-05	0.02361	intergenic_region	ENSGALG00000053372- C12orf50
1	42687346	T	G	1.368e-05	0.02361	intergenic_region	ENSGALG00000053372- C12orf50
1	42714416	G	A	1.368e-05	0.02361	intergenic_region	ENSGALG00000053372- C12orf50
1	42731770	T	C	1.368e-05	0.02361	intergenic_region	ENSGALG00000053372- C12orf50
1	42799447	C	G	1.368e-05	0.02361	intergenic_region	ENSGALG00000053372- C12orf50
1	42816087	G	A	1.368e-05	0.02361	3_prime_UTR_variant	C12orf50
1	42817331	G	A	1.368e-05	0.02361	intron_variant	C12orf50
1	42874312	C	T	1.368e-05	0.02361	missense_variant	ENSGALG00000011177
1	42892226	G	C	1.368e-05	0.02361	intron_variant	TMTC3
1	42953794	A	G	1.368e-05	0.02361	intergenic_region	TMTC3-KITLG
1	42071711	G	A	1.466e-05	0.02361	intergenic_region	ALX1-RASSF9
1	42918494	G	A	1.505e-05	0.02361	intron_variant	TMTC3
1	42248050	CTTTTTTTTTTTTTTTT	CTTTTTTTTTTTTTTTTTT	1.514e-05	0.02361	downstream_gene_variant	MGAT4C
1	41812357	G	C	1.56e-05	0.02361	intron_variant	ENSGALG00000044478
1	41820140	A	G	1.56e-05	0.02361	intron_variant	ENSGALG00000044478
1	41828532	A	T	1.56e-05	0.02361	intron_variant	ENSGALG00000044478
1	41830811	TAGGCA	TAGGCATTTGCATAAGGCA	1.56e-05	0.02361	intron_variant	ENSGALG00000044478
1	41841471	A	C	1.56e-05	0.02361	intron_variant	ENSGALG00000044478
1	41846343	G	A	1.56e-05	0.02361	intron_variant	ENSGALG00000044478
1	41867819	T	C	1.56e-05	0.02361	intron_variant	ENSGALG00000044478
1	41873723	C	G	1.56e-05	0.02361	intron_variant	ENSGALG00000044478
1	41880467	T	C	1.56e-05	0.02361	intron_variant	ENSGALG00000044478
1	41897525	C	T	1.56e-05	0.02361	upstream_gene_variant	ALX1
1	41917736	ATTTTT	ATTTT	1.56e-05	0.02361	intron_variant	ALX1
1	41947734	C	A	1.56e-05	0.02361	intergenic_region	ALX1-RASSF9
1	41960133	A	G	1.56e-05	0.02361	intergenic_region	ALX1-RASSF9
1	41963040	A	C	1.56e-05	0.02361	intergenic_region	ALX1-RASSF9
1	41981917	C	T	1.56e-05	0.02361	intergenic_region	ALX1-RASSF9
1	41999481	GATGA	GATGAATGA	1.56e-05	0.02361	intergenic_region	ALX1-RASSF9
1	42007258	A	G	1.56e-05	0.02361	intergenic_region	ALX1-RASSF9
1	42015412	C	T	1.56e-05	0.02361	intergenic_region	ALX1-RASSF9
1	42021405	T	C	1.56e-05	0.02361	intergenic_region	ALX1-RASSF9
1	42037926	G	C	1.56e-05	0.02361	intergenic_region	ALX1-RASSF9
1	42065983	A	T	1.56e-05	0.02361	intergenic_region	ALX1-RASSF9
1	42074864	C	T	1.56e-05	0.02361	intergenic_region	ALX1-RASSF9
1	42077177	T	C	1.56e-05	0.02361	intergenic_region	ALX1-RASSF9
1	42079804	C	A	1.56e-05	0.02361	intergenic_region	ALX1-RASSF9
1	42086902	T	A	1.56e-05	0.02361	intergenic_region	ALX1-RASSF9
1	42087417	A	G	1.56e-05	0.02361	intergenic_region	ALX1-RASSF9
1	42089490	A	G	1.56e-05	0.02361	intergenic_region	ALX1-RASSF9
1	42094419	T	G	1.56e-05	0.02361	intergenic_region	ALX1-RASSF9
1	42131316	T	C	1.56e-05	0.02361	intergenic_region	ALX1-RASSF9
1	42146288	T	G	1.56e-05	0.02361	intergenic_region	ALX1-RASSF9
1	42149171	G	A	1.56e-05	0.02361	intergenic_region	ALX1-RASSF9
1	42211543	C	T	1.56e-05	0.02361	intron_variant	NTS
1	42213386	C	T	1.56e-05	0.02361	intron_variant	NTS
1	42249990	CATAT	CAT	1.56e-05	0.02361	downstream_gene_variant	MGAT4C
1	42275129	A	G	1.56e-05	0.02361	intron_variant	MGAT4C
1	42276604	T	C	1.56e-05	0.02361	intron_variant	MGAT4C
1	42281005	G	A	1.56e-05	0.02361	intron_variant	MGAT4C
1	42281679	G	A	1.56e-05	0.02361	intron_variant	MGAT4C
1	42284242	C	T	1.56e-05	0.02361	intron_variant	MGAT4C
1	42291886	AG	A	1.56e-05	0.02361	intron_variant	MGAT4C
1	42297791	T	C	1.56e-05	0.02361	intron_variant	MGAT4C
1	42303182	C	A	1.56e-05	0.02361	intron_variant	MGAT4C
1	42305326	C	A	1.56e-05	0.02361	intron_variant	MGAT4C
1	42308020	T	C	1.56e-05	0.02361	intron_variant	MGAT4C
1	42324142	A	G	1.56e-05	0.02361	intron_variant	MGAT4C
1	42332558	C	T	1.56e-05	0.02361	intron_variant	MGAT4C
1	42340188	G	A	1.56e-05	0.02361	intron_variant	MGAT4C
1	42343510	C	A	1.56e-05	0.02361	intron_variant	MGAT4C
1	42348261	T	A	1.56e-05	0.02361	intron_variant	MGAT4C
1	42350781	A	C	1.56e-05	0.02361	intron_variant	MGAT4C
1	42354806	A	C	1.56e-05	0.02361	intron_variant	MGAT4C
1	42356818	AAGA	AA	1.56e-05	0.02361	intron_variant	MGAT4C
1	42366683	G	C	1.56e-05	0.02361	intergenic_region	MGAT4C-ENSGALG00000045907
1	42376774	C	T	1.56e-05	0.02361	intergenic_region	MGAT4C-ENSGALG00000045907
1	42457167	TG	T	1.56e-05	0.02361	intron_variant	ENSGALG00000053372
1	42483449	C	A	1.56e-05	0.02361	upstream_gene_variant	ENSGALG00000053372
1	42484399	G	A	1.56e-05	0.02361	intergenic_region	ENSGALG00000053372- C12orf50
1	42537479	A	G	1.56e-05	0.02361	intergenic_region	ENSGALG00000053372- C12orf50
1	42551977	C	A	1.56e-05	0.02361	intergenic_region	ENSGALG00000053372- C12orf50
1	42557524	A	T	1.56e-05	0.02361	intergenic_region	ENSGALG00000053372- C12orf50
1	42560054	A	T	1.56e-05	0.02361	intergenic_region	ENSGALG00000053372- C12orf50
1	42563265	T	C	1.56e-05	0.02361	intergenic_region	ENSGALG00000053372- C12orf50
1	42588044	C	T	1.56e-05	0.02361	intergenic_region	ENSGALG00000053372- C12orf50
1	42590312	T	A	1.56e-05	0.02361	intergenic_region	ENSGALG00000053372- C12orf50
1	42601786	T	A	1.56e-05	0.02361	intergenic_region	ENSGALG00000053372- C12orf50
1	42603891	C	A	1.56e-05	0.02361	intergenic_region	ENSGALG00000053372- C12orf50
1	42608206	T	A	1.56e-05	0.02361	intergenic_region	ENSGALG00000053372- C12orf50
1	42612407	T	C	1.56e-05	0.02361	intergenic_region	ENSGALG00000053372- C12orf50
1	42613450	T	C	1.56e-05	0.02361	intergenic_region	ENSGALG00000053372- C12orf50
1	42614614	A	C	1.56e-05	0.02361	intergenic_region	ENSGALG00000053372- C12orf50
1	42619845	C	T	1.56e-05	0.02361	intergenic_region	ENSGALG00000053372- C12orf50
1	42622923	A	T	1.56e-05	0.02361	intergenic_region	ENSGALG00000053372- C12orf50
1	42629804	G	A	1.56e-05	0.02361	intergenic_region	ENSGALG00000053372- C12orf50
1	42630848	T	G	1.56e-05	0.02361	intergenic_region	ENSGALG00000053372- C12orf50
1	42634729	T	A	1.56e-05	0.02361	intergenic_region	ENSGALG00000053372- C12orf50
1	42635466	A	G	1.56e-05	0.02361	intergenic_region	ENSGALG00000053372- C12orf50
1	42643031	C	A	1.56e-05	0.02361	intergenic_region	ENSGALG00000053372- C12orf50
1	42647121	T	C	1.56e-05	0.02361	intergenic_region	ENSGALG00000053372- C12orf50
1	42649802	C	T	1.56e-05	0.02361	intergenic_region	ENSGALG00000053372- C12orf50
1	42652815	C	G	1.56e-05	0.02361	intergenic_region	ENSGALG00000053372- C12orf50
1	42686658	C	T	1.56e-05	0.02361	intergenic_region	ENSGALG00000053372- C12orf50
1	42696473	C	T	1.56e-05	0.02361	intergenic_region	ENSGALG00000053372- C12orf50
1	42732901	T	G	1.56e-05	0.02361	intergenic_region	ENSGALG00000053372- C12orf50
1	42745774	G	A	1.56e-05	0.02361	intergenic_region	ENSGALG00000053372- C12orf50
1	42749451	G	A	1.56e-05	0.02361	intergenic_region	ENSGALG00000053372- C12orf50
1	42767926	C	T	1.56e-05	0.02361	intergenic_region	ENSGALG00000053372- C12orf50
1	42770171	T	C	1.56e-05	0.02361	intergenic_region	ENSGALG00000053372- C12orf50
1	42774018	TAAAAAAA	TAAAAAAAA	1.56e-05	0.02361	intergenic_region	ENSGALG00000053372- C12orf50
1	42789753	T	C	1.56e-05	0.02361	intergenic_region	ENSGALG00000053372- C12orf50
1	42808720	A	G	1.56e-05	0.02361	downstream_gene_variant	C12orf50
1	42818455	A	T	1.56e-05	0.02361	intron_variant	C12orf50
1	42820957	T	C	1.56e-05	0.02361	intron_variant	C12orf50
1	42822431	G	A	1.56e-05	0.02361	intron_variant	C12orf50
1	42823237	T	C	1.56e-05	0.02361	upstream_gene_variant	C12orf50
1	42824589	C	A	1.56e-05	0.02361	upstream_gene_variant	C12orf50
1	42830955	A	G	1.56e-05	0.02361	intron_variant	C12orf29
1	42846461	C	T	1.56e-05	0.02361	intron_variant	ENSGALG00000049176
1	42849608	T	C	1.56e-05	0.02361	intron_variant	ENSGALG00000049176
1	42862974	G	C	1.56e-05	0.02361	downstream_gene_variant	ENSGALG00000051263
1	42875175	A	G	1.56e-05	0.02361	intron_variant	ENSGALG00000011177
1	42876431	GAAAAAAAAA	GAAAAAAAAAA	1.56e-05	0.02361	intron_variant	ENSGALG00000011177
1	42877298	C	T	1.56e-05	0.02361	intron_variant	ENSGALG00000011177
1	42887635	C	T	1.56e-05	0.02361	upstream_gene_variant	TMTC3
1	42889287	C	T	1.56e-05	0.02361	intron_variant	TMTC3
1	42891027	T	C	1.56e-05	0.02361	intron_variant	TMTC3
1	42893485	C	A	1.56e-05	0.02361	intron_variant	TMTC3
1	42895283	A	G	1.56e-05	0.02361	intron_variant	TMTC3
1	42898819	TCTTAGA	T	1.56e-05	0.02361	5_prime_UTR_variant	TMTC3
1	42902126	C	A	1.56e-05	0.02361	intron_variant	TMTC3
1	42904603	C	T	1.56e-05	0.02361	intron_variant	TMTC3
1	42916123	A	G	1.56e-05	0.02361	intron_variant	TMTC3
1	42916635	G	A	1.56e-05	0.02361	intron_variant	TMTC3
1	42917184	G	A	1.56e-05	0.02361	intron_variant	TMTC3
1	42920478	G	A	1.56e-05	0.02361	intron_variant	TMTC3
1	42928104	T	C	1.56e-05	0.02361	downstream_gene_variant	TMTC3
1	42941388	A	T	1.56e-05	0.02361	intron_variant	TMTC3
1	42943158	A	T	1.56e-05	0.02361	intron_variant	TMTC3
1	42944467	C	T	1.56e-05	0.02361	intron_variant	TMTC3
1	42945783	A	G	1.56e-05	0.02361	downstream_gene_variant	TMTC3
1	42971803	A	G	1.56e-05	0.02361	intergenic_region	TMTC3-KITLG
1	41948963	A	T	1.825e-05	0.02753	intergenic_region	ALX1-RASSF9
1	41952392	T	C	1.825e-05	0.02753	intergenic_region	ALX1-RASSF9
1	42239779	AGGGAGG	A	1.825e-05	0.02753	intergenic_region	NTS-MGAT4C
1	41833523	TACACACA	TACACA	2.039e-05	0.03072	intron_variant	ENSGALG00000044478
1	41996589	A	C	2.14e-05	0.03195	intergenic_region	ALX1-RASSF9
1	42070973	T	C	2.14e-05	0.03195	intergenic_region	ALX1-RASSF9
1	42102474	T	C	2.14e-05	0.03195	intergenic_region	ALX1-RASSF9
1	42161418	A	T	2.14e-05	0.03195	3_prime_UTR_variant	RASSF9
1	42298801	T	C	2.14e-05	0.03195	intron_variant	MGAT4C
1	42584071	G	A	2.14e-05	0.03195	intergenic_region	ENSGALG00000053372- C12orf50
1	42857947	G	A	2.14e-05	0.03195	intergenic_region	ENSGALG00000049176-ENSGALG00000051263
1	41933643	G	A	2.699e-05	0.03902	intergenic_region	ALX1-RASSF9
1	42079033	G	A	2.699e-05	0.03902	intergenic_region	ALX1-RASSF9
1	42088277	G	A	2.699e-05	0.03902	intergenic_region	ALX1-RASSF9
1	42136781	T	C	2.699e-05	0.03902	intergenic_region	ALX1-RASSF9
1	42141203	T	C	2.699e-05	0.03902	intergenic_region	ALX1-RASSF9
1	42151061	T	C	2.699e-05	0.03902	intergenic_region	ALX1-RASSF9
1	42190437	G	A	2.699e-05	0.03902	upstream_gene_variant	RASSF9
1	42214027	A	G	2.699e-05	0.03902	intron_variant	NTS
1	42315024	C	T	2.699e-05	0.03902	intron_variant	MGAT4C
1	42336207	T	C	2.699e-05	0.03902	intron_variant	MGAT4C
1	42362279	A	G	2.699e-05	0.03902	upstream_gene_variant	MGAT4C
1	42527670	A	G	2.699e-05	0.03902	intergenic_region	ENSGALG00000053372- C12orf50
1	42560901	T	C	2.699e-05	0.03902	intergenic_region	ENSGALG00000053372- C12orf50
1	42576944	T	C	2.699e-05	0.03902	intergenic_region	ENSGALG00000053372- C12orf50
1	42645461	C	T	2.699e-05	0.03902	intergenic_region	ENSGALG00000053372- C12orf50
1	42656973	C	T	2.699e-05	0.03902	intergenic_region	ENSGALG00000053372- C12orf50
1	42728530	T	A	2.699e-05	0.03902	intergenic_region	ENSGALG00000053372- C12orf50
1	42767409	G	A	2.699e-05	0.03902	intergenic_region	ENSGALG00000053372- C12orf50
1	42772659	G	A	2.699e-05	0.03902	intergenic_region	ENSGALG00000053372- C12orf50
1	42806964	G	T	2.699e-05	0.03902	intergenic_region	ENSGALG00000053372- C12orf50
1	42815575	T	C	2.699e-05	0.03902	3_prime_UTR_variant	C12orf50
1	42872432	TA	T	2.699e-05	0.03902	upstream_gene_variant	ENSGALG00000051263
1	42881164	C	T	2.699e-05	0.03902	intron_variant	ENSGALG00000011177
1	42908521	T	A	2.699e-05	0.03902	intron_variant	TMTC3
1	42933676	C	T	2.699e-05	0.03902	intron_variant	TMTC3
1	42934790	G	A	2.699e-05	0.03902	intron_variant	TMTC3
1	42285204	T	C	2.972e-05	0.0425	intron_variant	MGAT4C
1	41913079	CAAAAAAAAA	CAAAAAAAA	3.068e-05	0.0425	intron_variant	ALX1
1	41998899	GAAAAAAAAAAA	GAAAAAAAAAAAA	3.068e-05	0.0425	intergenic_region	ALX1-RASSF9
1	42029429	C	T	3.068e-05	0.0425	intergenic_region	ALX1-RASSF9
1	42043606	C	T	3.068e-05	0.0425	intergenic_region	ALX1-RASSF9
1	42044323	C	G	3.068e-05	0.0425	intergenic_region	ALX1-RASSF9
1	42084836	G	A	3.068e-05	0.0425	intergenic_region	ALX1-RASSF9
1	42110920	C	T	3.068e-05	0.0425	intergenic_region	ALX1-RASSF9
1	42188424	G	A	3.068e-05	0.0425	intron_variant	RASSF9
1	42274195	G	T	3.068e-05	0.0425	intron_variant	MGAT4C
1	42532836	A	C	3.068e-05	0.0425	intergenic_region	ENSGALG00000053372- C12orf50
1	42533505	G	A	3.068e-05	0.0425	intergenic_region	ENSGALG00000053372- C12orf50
1	42548056	C	T	3.068e-05	0.0425	intergenic_region	ENSGALG00000053372- C12orf50
1	42564330	A	G	3.068e-05	0.0425	intergenic_region	ENSGALG00000053372- C12orf50
1	42574165	T	A	3.068e-05	0.0425	intergenic_region	ENSGALG00000053372- C12orf50
1	42585368	C	T	3.068e-05	0.0425	intergenic_region	ENSGALG00000053372- C12orf50
1	42594888	GAAAAAAAAAAA	GAAAAAAAAAAAA	3.068e-05	0.0425	intergenic_region	ENSGALG00000053372- C12orf50
1	42605885	C	T	3.068e-05	0.0425	intergenic_region	ENSGALG00000053372- C12orf50
1	42620785	G	C	3.068e-05	0.0425	intergenic_region	ENSGALG00000053372- C12orf50
1	42681635	T	C	3.068e-05	0.0425	intergenic_region	ENSGALG00000053372- C12orf50
1	42702717	A	G	3.068e-05	0.0425	intergenic_region	ENSGALG00000053372- C12orf50
1	42709262	T	A	3.068e-05	0.0425	intergenic_region	ENSGALG00000053372- C12orf50
1	42742086	TGGACTCCAGG	TGG	3.068e-05	0.0425	intergenic_region	ENSGALG00000053372- C12orf50
1	42784394	T	C	3.068e-05	0.0425	intergenic_region	ENSGALG00000053372- C12orf50
1	42801410	G	A	3.068e-05	0.0425	intergenic_region	ENSGALG00000053372- C12orf50
1	42807514	CAAA	CAA	3.068e-05	0.0425	intergenic_region	ENSGALG00000053372- C12orf50
1	42828049	C	T	3.068e-05	0.0425	upstream_gene_variant	C12orf29
1	42832268	T	A	3.068e-05	0.0425	intron_variant	C12orf29
1	42833684	G	A	3.068e-05	0.0425	intron_variant	C12orf29
1	42868239	T	A	3.068e-05	0.0425	upstream_gene_variant	ENSGALG00000051263
1	42869452	T	A	3.068e-05	0.0425	upstream_gene_variant	ENSGALG00000051263
1	42885616	G	A	3.068e-05	0.0425	upstream_gene_variant	TMTC3
1	42888754	G	A	3.068e-05	0.0425	intron_variant	TMTC3
1	42917717	A	G	3.068e-05	0.0425	intron_variant	TMTC3
1	42938251	C	T	3.068e-05	0.0425	intron_variant	TMTC3
1	42942240	A	T	3.068e-05	0.0425	intron_variant	TMTC3
